# Supplementary material for: Using museum specimens to estimate broad-scale species richness: Exploring the performance of individual-based and spatially explicit rarefaction
Source: PLoS One. 2018 Oct 31;13(10):e0204484. doi: 10.1371/journal.pone.0204484 (PMC6209151; doi:10.1371/journal.pone.0204484)
Supplement: S2 Appendix — (TXT) [file pone.0204484.s002.txt]

SpecimenID	FamilyName	Genus	Species	NameNoAuthors	NameID	LatitudeDecimal	LongitudeDecimal	CountryName	UpperName	LowerName	EpilocNumber	CollectionNumber..numeric.	SeniorCollector.PersonID	Minimum.Day	Minimum.Month	Minimum.Year	Maximum.Day	Maximum.Month	Maximum.Year	IsCultivated	Date.Display
1514	Polypodiaceae	Microgramma	percussa	Microgramma percussa	26613053	13.69166	-84.8375	Nicaragua	Atlántico Norte	NA	84-3	2032	37528	7	7	1984	NA	NA	NA	False	7 julio 1984
1522	Dryopteridaceae	Elaphoglossum	herminieri	Elaphoglossum herminieri	26602251	13.6675	-84.8775	Nicaragua	Atlántico Norte	NA	83-8	1231	37528	1	4	1983	30	4	1983	False	1 abril 1983 - 30 abril 1983
1532	Polypodiaceae	Serpocaulon	triseriale	Serpocaulon triseriale	50305248	13.69166	-84.8375	Nicaragua	Atlántico Norte	NA	84-3	2035	37528	7	7	1984	NA	NA	NA	False	7 julio 1984
1541	Polypodiaceae	Niphidium	crassifolium	Niphidium crassifolium	26602333	13.69666	-84.88777	Nicaragua	Atlántico Norte	NA	83-9	1247	37528	1	4	1983	30	4	1983	False	1 abril 1983 - 30 abril 1983
1550	Pteridaceae	Adiantum	wilsonii	Adiantum wilsonii	26602692	13.7	-84.85	Nicaragua	Atlántico Norte	NA	83-1	923	37528	1	3	1983	31	3	1983	False	1 marzo 1983 - 31 marzo 1983
1560	Polypodiaceae	Pecluma	atra	Pecluma atra	26610106	13.65833	-84.98333	Nicaragua	Atlántico Norte	NA	84-1	1964	37528	1	6	1984	NA	NA	NA	False	1 junio 1984
1569	Polypodiaceae	Campyloneurum	brevifolium	Campyloneurum brevifolium	26611101	13.64527	-85.11833	Nicaragua	Atlántico Norte	NA	83-4	1074	37528	1	4	1983	30	4	1983	False	1 abril 1983 - 30 abril 1983
1578	Pteridaceae	Adiantum	trapeziforme	Adiantum trapeziforme	26606994	13.65833	-84.98333	Nicaragua	Atlántico Norte	NA	84-1	1965	37528	1	6	1984	NA	NA	NA	False	1 junio 1984
1587	Selaginellaceae	Selaginella	huehuetenangensis	Selaginella huehuetenangensis	26607543	13.7	-84.85	Nicaragua	Atlántico Norte	NA	83-1	928	37528	1	3	1983	31	3	1983	False	1 marzo 1983 - 31 marzo 1983
1596	Dryopteridaceae	Bolbitis	bernoullii	Bolbitis bernoullii	26607061	13.64666	-85.00861	Nicaragua	Atlántico Norte	NA	83-12	1345	37528	1	4	1983	30	4	1983	False	1 abril 1983 - 30 abril 1983
1605	Anemiaceae	Anemia	speciosa	Anemia speciosa	26606997	13.64527	-85.11833	Nicaragua	Atlántico Norte	NA	83-4	1081	37528	1	4	1983	30	4	1983	False	1 abril 1983 - 30 abril 1983
1614	Pteridaceae	Ananthacorus	angustifolius	Ananthacorus angustifolius	26602266	13.7	-84.85	Nicaragua	Atlántico Norte	NA	83-1	933	37528	1	3	1983	31	3	1983	False	1 marzo 1983 - 31 marzo 1983
1623	Polypodiaceae	Niphidium	crassifolium	Niphidium crassifolium	26602333	13.7	-84.85	Nicaragua	Atlántico Norte	NA	83-1	947	37528	1	3	1983	31	3	1983	False	1 marzo 1983 - 31 marzo 1983
1632	Pteridaceae	Pityrogramma	calomelanos	Pityrogramma calomelanos	26600267	13.74166	-85.05833	Nicaragua	Atlántico Norte	NA	84-2	1987	37528	30	6	1984	NA	NA	NA	False	30 junio 1984
1641	Lomariopsidaceae	Cyclopeltis	semicordata	Cyclopeltis semicordata	26602765	13.64527	-85.11833	Nicaragua	Atlántico Norte	NA	83-4	1098	37528	1	4	1983	30	4	1983	False	1 abril 1983 - 30 abril 1983
1650	Dryopteridaceae	Elaphoglossum	herminieri	Elaphoglossum herminieri	26602251	13.7	-84.85	Nicaragua	Atlántico Norte	NA	83-1	951	37528	1	3	1983	31	3	1983	False	1 marzo 1983 - 31 marzo 1983
1660	Tectariaceae	Tectaria	panamensis	Tectaria panamensis	26608932	13.7	-84.85	Nicaragua	Atlántico Norte	NA	83-1	958	37528	1	3	1983	31	3	1983	False	1 marzo 1983 - 31 marzo 1983
1670	Pteridaceae	Adiantum	wilsonii	Adiantum wilsonii	26602692	13.7	-84.85	Nicaragua	Atlántico Norte	NA	83-1	888	37528	1	3	1983	31	3	1983	False	1 marzo 1983 - 31 marzo 1983
1679	Polypodiaceae	Niphidium	crassifolium	Niphidium crassifolium	26602333	13.65194	-84.98694	Nicaragua	Atlántico Norte	NA	83-2	1041	37528	1	4	1983	30	4	1983	False	1 abril 1983 - 30 abril 1983
1688	Polypodiaceae	Campyloneurum	brevifolium	Campyloneurum brevifolium	26611101	13.71666	-84.75	Nicaragua	Atlántico Norte	NA	83-17	1486	37528	4	1	1984	NA	NA	NA	False	4 enero 1984
1883	Equisetaceae	Equisetum	myriochaetum	Equisetum myriochaetum	26607524	13.25	-86.25	Nicaragua	Estelí	NA	5	16181	37337	22	4	1982	NA	NA	NA	False	22 Abril 1982
7184	Aspleniaceae	Asplenium	delitescens	Asplenium delitescens	26607013	13.21666	-85.61666	Nicaragua	Matagalpa	NA	82-54	19063	37337	21	12	1982	NA	NA	NA	False	21 diciembre 1982
7545	Lomariopsidaceae	Lomariopsis	vestita	Lomariopsis vestita	26607996	12.3	-85.4	Nicaragua	Chontales	NA	84-136	43912	463	3	1	1984	NA	NA	NA	False	3 Jan 1984
7646	Pteridaceae	Adiantum	macrophyllum	Adiantum macrophyllum	26602678	12.3	-85.4	Nicaragua	Chontales	NA	84-147	44002	463	4	1	1984	NA	NA	NA	False	4 Jan 1984
7664	Tectariaceae	Tectaria	heracleifolia	Tectaria heracleifolia	26602578	12.3	-85.4	Nicaragua	Chontales	NA	84-147	44004	463	4	1	1984	NA	NA	NA	False	4 Jan 1984
8043	Aspleniaceae	Asplenium	laetum	Asplenium laetum	26602508	12.56666	-87.03333	Nicaragua	Chinandega	NA	599	11234	213	12	7	1947	18	7	1947	False	12 July 1947 - 18 July 1947
8344	Aspleniaceae	Asplenium	riparium	Asplenium riparium	26607641	13.7458333	-84.9958333	Nicaragua	Atlántico Norte	NA	24	299	35918	13	4	1979	NA	NA	NA	False	13 abril 1979
8353	Aspleniaceae	Asplenium	riparium	Asplenium riparium	26607641	13.7361111	-84.9972222	Nicaragua	Atlántico Norte	NA	28	471	35918	18	4	1979	NA	NA	NA	False	18 abril 1979
9104	Lygodiaceae	Lygodium	heterodoxum	Lygodium heterodoxum	26607287	12.15	-84.31666	Nicaragua	Atlántico Sur	NA	85-3	214	37554	9	1	1985	NA	NA	NA	False	9 enero 1985
9113	Tectariaceae	Tectaria	mexicana	Tectaria mexicana	26607425	12.15	-84.28333	Nicaragua	Atlántico Sur	NA	85-6	257	37554	18	1	1985	NA	NA	NA	False	18 enero 1985
9683	Pteridaceae	Adiantum	pulverulentum	Adiantum pulverulentum	26602684	11.43333	-85.51666	Nicaragua	Rivas	NA	85-2	1693	37334	16	1	1985	NA	NA	NA	False	16 enero 1985
9692	Polypodiaceae	Microgramma	nitida	Microgramma nitida	26607292	11.55	-85.63333	Nicaragua	Rivas	NA	84-9	222	37334	13	2	1984	NA	NA	NA	False	13 febrero 1984
9701	Lygodiaceae	Lygodium	heterodoxum	Lygodium heterodoxum	26607287	12.15	-84.2	Nicaragua	Atlántico Sur	NA	84-27	570	37334	22	5	1984	NA	NA	NA	False	22 mayo 1984
9710	Polypodiaceae	Serpocaulon	attenuatum	Serpocaulon attenuatum	50305221	11.56666	-85.61666	Nicaragua	Rivas	NA	84-56	1360	37334	26	10	1984	NA	NA	NA	False	26 octubre 1984
9719	Polypodiaceae	Polypodium	polypodioides	Polypodium polypodioides var. polypodioides	26607377	11.56666	-85.63333	Nicaragua	Rivas	NA	84-43	1018	37334	10	8	1984	NA	NA	NA	False	10 agosto 1984
9737	Pteridaceae	Adiantum	concinnum	Adiantum concinnum	26602672	11.5166667	-85.6166667	Nicaragua	Rivas	NA	84-66	1540	37334	12	12	1984	NA	NA	NA	False	12 diciembre 1984
9746	Polypodiaceae	Microgramma	lycopodioides	Microgramma lycopodioides	26602318	11.56666	-85.63333	Nicaragua	Rivas	NA	84-43	1022	37334	10	8	1984	NA	NA	NA	False	10 agosto 1984
9755	Polypodiaceae	Polypodium	polypodioides	Polypodium polypodioides var. polypodioides	26607377	11.56666	-85.61666	Nicaragua	Rivas	NA	84-56	1383	37334	26	10	1984	NA	NA	NA	False	26 octubre 1984
9764	Pteridaceae	Cheilanthes	brachypus	Cheilanthes brachypus	26608816	11.56666	-85.61666	Nicaragua	Rivas	NA	84-56	1384	37334	26	10	1984	NA	NA	NA	False	26 octubre 1984
9773	Polypodiaceae	Pecluma	hygrometrica	Pecluma hygrometrica	26610126	11.4625	-85.50166	Nicaragua	Rivas	NA	83-4	46	37334	15	9	1983	NA	NA	NA	False	15 septiembre 1983
9782	Polypodiaceae	Serpocaulon	attenuatum	Serpocaulon attenuatum	50305221	11.4625	-85.50166	Nicaragua	Rivas	NA	83-4	49	37334	15	9	1983	NA	NA	NA	False	15 septiembre 1983
9799	Polypodiaceae	Phlebodium	pseudoaureum	Phlebodium pseudoaureum	26609930	11.53333	-85.63333	Nicaragua	Rivas	NA	84-46	1065	37334	12	8	1984	NA	NA	NA	False	12 agosto 1984
9807	Lygodiaceae	Lygodium	venustum	Lygodium venustum	26606127	11.51666	-85.71666	Nicaragua	Rivas	NA	83-5	65	37334	16	9	1983	NA	NA	NA	False	16 septiembre 1983
9816	Tectariaceae	Tectaria	panamensis	Tectaria panamensis	26608932	12.1333333	-84.2	Nicaragua	Atlántico Sur	NA	84-28	629	37334	23	5	1984	NA	NA	NA	False	23 mayo 1984
9825	Polypodiaceae	Serpocaulon	attenuatum	Serpocaulon attenuatum	50305221	11.46666	-85.48333	Nicaragua	Rivas	NA	84-54	1247	37334	23	9	1984	NA	NA	NA	False	23 sept. 1984
9834	Polypodiaceae	Phlebodium	pseudoaureum	Phlebodium pseudoaureum	26609930	11.5333333	-85.6166667	Nicaragua	Rivas	NA	85-20	1946	37334	19	4	1985	NA	NA	NA	False	19 abril 1985
9843	Lygodiaceae	Lygodium	venustum	Lygodium venustum	26606127	11.53333	-85.58333	Nicaragua	Rivas	NA	84-2	127	37334	8	2	1984	NA	NA	NA	False	8 febrero 1984
9852	Selaginellaceae	Selaginella	flagellata	Selaginella flagellata	26607540	11.46666	-85.48333	Nicaragua	Rivas	NA	84-54	1260	37334	23	9	1984	NA	NA	NA	False	23 sept. 1984
9861	Polypodiaceae	Phlebodium	pseudoaureum	Phlebodium pseudoaureum	26609930	11.55	-85.6	Nicaragua	Rivas	NA	84-40	995	37334	9	8	1984	NA	NA	NA	False	9 agosto 1984
9879	Polypodiaceae	Microgramma	percussa	Microgramma percussa	26613053	12.13333	-84.23333	Nicaragua	Atlántico Sur	NA	84-29	660	37334	24	5	1984	NA	NA	NA	False	24 mayo 1984
9888	Pteridaceae	Adiantum	trapeziforme	Adiantum trapeziforme	26606994	11.5166667	-85.6166667	Nicaragua	Rivas	NA	84-68	1622	37334	14	12	1984	NA	NA	NA	False	14 diciembre 1984
9897	Lycopodiaceae	Lycopodiella	cernua	Lycopodiella cernua	26601794	11.54166	-85.58611	Nicaragua	Rivas	NA	84-3	146	37334	8	2	1984	NA	NA	NA	False	8 febrero 1984
9906	Gleicheniaceae	Sticherus	fulvus	Sticherus fulvus	26617012	11.4333333	-85.5	Nicaragua	Rivas	NA	84-24	495	37334	1	5	1984	NA	NA	NA	False	1 mayo 1984
9915	Gleicheniaceae	Sticherus	retroflexus	Sticherus retroflexus	26614570	11.4333333	-85.5	Nicaragua	Rivas	NA	84-24	496	37334	1	5	1984	NA	NA	NA	False	1 mayo 1984
9924	Davalliaceae	Nephrolepis	hirsutula	Nephrolepis hirsutula	26602327	11.54166	-85.58611	Nicaragua	Rivas	NA	84-3	158	37334	8	2	1984	NA	NA	NA	False	8 febrero 1984
9933	Polypodiaceae	Phlebodium	pseudoaureum	Phlebodium pseudoaureum	26609930	11.54166	-85.58611	Nicaragua	Rivas	NA	84-3	159	37334	8	2	1984	NA	NA	NA	False	8 febrero 1984
9942	Lygodiaceae	Lygodium	venustum	Lygodium venustum	26606127	11.55	-85.58333	Nicaragua	Rivas	NA	84-61	1467	37334	29	10	1984	NA	NA	NA	False	29 octubre 1984
9951	Blechnaceae	Salpichlaena	volubilis	Salpichlaena volubilis	26609627	11.4333333	-85.5	Nicaragua	Rivas	NA	84-24	517	37334	1	5	1984	NA	NA	NA	False	1 mayo 1984
9960	Polypodiaceae	Pecluma	hygrometrica	Pecluma hygrometrica	26610126	11.53333	-85.6	Nicaragua	Rivas	NA	84-70	1320	37334	25	10	1984	NA	NA	NA	False	25 octubre 1984
9969	Polypodiaceae	Serpocaulon	fraxinifolium	Serpocaulon fraxinifolium	50290376	11.43333	-85.5	Nicaragua	Rivas	NA	84-51	1156	37334	19	9	1984	NA	NA	NA	False	19 sept. 1984
11602	Aspleniaceae	Asplenium	radicans	Asplenium radicans	26602533	13	-85.9166667	Nicaragua	Matagalpa	NA	85-2	30302	462	23	5	1985	25	5	1985	False	23 May 1985
11612	Polypodiaceae	Polypodium	plebeium	Polypodium plebeium	26607374	13	-85.9166667	Nicaragua	Matagalpa	NA	85-2	30304	462	23	5	1985	25	5	1985	False	23 May 1985
11622	Polypodiaceae	Niphidium	crassifolium	Niphidium crassifolium	26602333	13	-85.9166667	Nicaragua	Matagalpa	NA	85-2	30305	462	23	5	1985	25	5	1985	False	23 May 1985
11632	Polypodiaceae	Pecluma	alfredii	Pecluma alfredii var. cupreolepis	50270877	13	-85.9166667	Nicaragua	Matagalpa	NA	85-2	30306	462	23	5	1985	25	5	1985	False	23 May 1985
11642	Tectariaceae	Tectaria	mexicana	Tectaria mexicana	26607425	13	-85.9166667	Nicaragua	Matagalpa	NA	85-2	30310	462	23	5	1985	25	5	1985	False	23 May 1985
11652	Dryopteridaceae	Elaphoglossum	rubescens	Elaphoglossum rubescens	26607209	13	-85.9166667	Nicaragua	Matagalpa	NA	85-2	30314	462	23	5	1985	25	5	1985	False	23 May 1985
11671	Polypodiaceae	Micropolypodium	taenifolium	Micropolypodium taenifolium	26615388	13	-85.9166667	Nicaragua	Matagalpa	NA	85-2	30325	462	23	5	1985	25	5	1985	False	23 May 1985
11681	Polypodiaceae	Cochlidium	rostratum	Cochlidium rostratum	26607097	13	-85.9166667	Nicaragua	Matagalpa	NA	85-2	30326	462	23	5	1985	25	5	1985	False	23 May 1985
12033	Polypodiaceae	Microgramma	percussa	Microgramma percussa	26613053	12.28333	-85.08333	Nicaragua	Chontales	NA	84-64	5148	37324	25	1	1985	NA	NA	NA	False	25 enero 1985
12043	Lomariopsidaceae	Lomariopsis	vestita	Lomariopsis vestita	26607996	11.58333	-84.35	Nicaragua	Atlántico Sur	NA	82-62	3311	37324	28	7	1982	NA	NA	NA	False	28 julio 1982
12063	Pteridaceae	Adiantum	tetraphyllum	Adiantum tetraphyllum	26605599	11.8	-84.33333	Nicaragua	Atlántico Sur	NA	84-23	4816	37324	23	2	1984	NA	NA	NA	False	23 Febrero 1984
12073	Blechnaceae	Blechnum	occidentale	Blechnum occidentale	26602708	12.7	-87.05	Nicaragua	Chinandega	NA	82-98	3801	37324	18	11	1982	NA	NA	NA	False	18 noviembre 1982
12083	Lycopodiaceae	Lycopodiella	cernua	Lycopodiella cernua	26601794	11.58333	-84.36666	Nicaragua	Atlántico Sur	NA	82-66	3416	37324	30	7	1982	NA	NA	NA	False	30 julio 1982
12093	Pteridaceae	Adiantum	villosum	Adiantum villosum	26602691	11.175	-84.98333	Nicaragua	Río San Juan	NA	82-87	3631	37324	18	9	1982	NA	NA	NA	False	18 septiembre 1982
15497	Pteridaceae	Pityrogramma	calomelanos	Pityrogramma calomelanos	26600267	11.6	-84.8833333	Nicaragua	Río San Juan	NA	84-19	26	37351	10	2	1984	NA	NA	NA	False	10 febrero 1984
15506	Pteridaceae	Adiantum	tetraphyllum	Adiantum tetraphyllum	26605599	11.6	-84.8833333	Nicaragua	Río San Juan	NA	84-19	31	37351	10	2	1984	NA	NA	NA	False	10 febrero 1984
15781	Lycopodiaceae	Lycopodiella	cernua	Lycopodiella cernua	26601794	12.28333	-85.1	Nicaragua	Chontales	NA	84-5	86	37363	10	5	1984	NA	NA	NA	False	10 mayo 1984
15799	Pteridaceae	Adiantum	tenerum	Adiantum tenerum	26602687	11.73333	-85.83333	Nicaragua	Granada	NA	84-2	11	37363	18	11	1983	NA	NA	NA	False	18 nov. 1983
15808	Pteridaceae	Adiantum	trapeziforme	Adiantum trapeziforme	26606994	11.73333	-85.83333	Nicaragua	Granada	NA	84-2	12	37363	18	11	1983	NA	NA	NA	False	18 nov. 1983
15826	Pteridaceae	Pityrogramma	calomelanos	Pityrogramma calomelanos	26600267	12.4	-85.53333	Nicaragua	Boaco	NA	84-3	14	37363	29	11	1983	NA	NA	NA	False	29 nov 1983
16191	Thelypteridaceae	Thelypteris	cretacea	Thelypteris cretacea	26607465	12.17361	-86.51111	Nicaragua	León	NA	82-32	1789	35918	15	11	1982	NA	NA	NA	False	15 Noviembre 1982
19888	Polypodiaceae	Pleopeltis	crassinervata	Pleopeltis crassinervata	26607338	13.0625	-85.98333	Nicaragua	Jinotega	NA	83-8	177	37366	1	11	1983	30	11	1983	False	1 Nov 1983 - 30 Nov 1983
20646	Hymenophyllaceae	Hymenophyllum	crassipetiolatum	Hymenophyllum crassipetiolatum	26601936	13	-85.9166667	Nicaragua	Matagalpa	NA	85-2	30345	462	23	5	1985	25	5	1985	False	23 May 1985
20657	Blechnaceae	Blechnum	ensiforme	Blechnum ensiforme	26607046	13	-85.9166667	Nicaragua	Matagalpa	NA	85-2	30350	462	23	5	1985	25	5	1985	False	23 May 1985
20666	Aspleniaceae	Asplenium	fragrans	Asplenium fragrans	26607607	13	-85.9166667	Nicaragua	Matagalpa	NA	85-2	30352	462	23	5	1985	25	5	1985	False	23 May 1985
20677	Gleicheniaceae	Sticherus	furcatus	Sticherus furcatus	50294582	13	-85.9166667	Nicaragua	Matagalpa	NA	85-2	30363	462	23	5	1985	25	5	1985	False	23 May 1985
20686	Aspleniaceae	Asplenium	auriculatum	Asplenium auriculatum	26602480	13	-85.9166667	Nicaragua	Matagalpa	NA	85-2	30366	462	23	5	1985	25	5	1985	False	23 May 1985
20697	Dicksoniaceae	Dicksonia	sellowiana	Dicksonia sellowiana	26606534	13	-85.9166667	Nicaragua	Matagalpa	NA	85-2	30367	462	23	5	1985	25	5	1985	False	23 May 1985
20707	Pteridaceae	Vittaria	graminifolia	Vittaria graminifolia	26602651	13	-85.9166667	Nicaragua	Matagalpa	NA	85-2	30368	462	23	5	1985	25	5	1985	False	23 May 1985
20717	Hymenophyllaceae	Trichomanes	radicans	Trichomanes radicans	26602839	13	-85.9166667	Nicaragua	Matagalpa	NA	85-2	30374	462	23	5	1985	25	5	1985	False	23 May 1985
20727	Athyriaceae	Diplazium	hians	Diplazium hians	26607144	13	-85.9166667	Nicaragua	Matagalpa	NA	85-2	30382	462	23	5	1985	25	5	1985	False	23 May 1985
20746	Polypodiaceae	Phlebodium	pseudoaureum	Phlebodium pseudoaureum	26609930	13	-85.9166667	Nicaragua	Matagalpa	NA	85-2	30432	462	23	5	1985	25	5	1985	False	23 May 1985
20757	Marattiaceae	Marattia	excavata	Marattia excavata	26607289	13.0166667	-85.9	Nicaragua	Matagalpa	NA	85-4	30464	462	26	5	1985	NA	NA	NA	False	26 May 1985
20767	Athyriaceae	Diplazium	urticifolium	Diplazium urticifolium	26607154	13.0166667	-85.9	Nicaragua	Matagalpa	NA	85-4	30468	462	26	5	1985	NA	NA	NA	False	26 May 1985
20777	Blechnaceae	Blechnum	ensiforme	Blechnum ensiforme	26607046	13.0166667	-85.9	Nicaragua	Matagalpa	NA	85-4	30485	462	26	5	1985	NA	NA	NA	False	26 May 1985
20787	Hymenophyllaceae	Trichomanes	capillaceum	Trichomanes capillaceum var. capillaceum	26616708	13.0166667	-85.9	Nicaragua	Matagalpa	NA	85-4	30490	462	26	5	1985	NA	NA	NA	False	26 May 1985
20807	Pteridaceae	Pteris	orizabae	Pteris orizabae	26607406	13.0166667	-85.9	Nicaragua	Matagalpa	NA	85-4	30492	462	26	5	1985	NA	NA	NA	False	26 May 1985
20817	Dryopteridaceae	Ctenitis	hemsleyana	Ctenitis hemsleyana	26607110	13.0166667	-85.9	Nicaragua	Matagalpa	NA	85-4	30493	462	26	5	1985	NA	NA	NA	False	26 May 1985
20827	Dryopteridaceae	Polystichum	hartwegii	Polystichum hartwegii	26607391	13.0166667	-85.9	Nicaragua	Matagalpa	NA	85-4	30496	462	26	5	1985	NA	NA	NA	False	26 May 1985
20837	Selaginellaceae	Selaginella	martensii	Selaginella martensii	26607545	13.0166667	-85.9	Nicaragua	Matagalpa	NA	85-4	30502	462	26	5	1985	NA	NA	NA	False	26 May 1985
20846	Cyatheaceae	Cyathea	fulva	Cyathea fulva	26607133	13.0166667	-85.9	Nicaragua	Matagalpa	NA	85-4	30503	462	26	5	1985	NA	NA	NA	False	26 May 1985
20856	Polypodiaceae	Terpsichore	asplenifolia	Terpsichore asplenifolia	26617203	13.0166667	-85.9	Nicaragua	Matagalpa	NA	85-4	30504	462	26	5	1985	NA	NA	NA	False	26 May 1985
20896	Marsileaceae	Marsilea	ancylopoda	Marsilea ancylopoda	26608019	13.16666	-86.23333	Nicaragua	Estelí	NA	85-9	30615	462	29	5	1985	NA	NA	NA	False	29 May 1985
20906	Thelypteridaceae	Thelypteris	interrupta	Thelypteris interrupta	26602610	13.26666	-86.25	Nicaragua	Estelí	NA	85-10	30647	462	29	5	1985	NA	NA	NA	False	29 May 1985
20915	Tectariaceae	Tectaria	rufovillosa	Tectaria rufovillosa	26614591	12.1666667	-84.3	Nicaragua	Atlántico Sur	NA	85-15	30724	462	1	6	1985	NA	NA	NA	False	01 June 1985
20924	Selaginellaceae	Selaginella	arthritica	Selaginella arthritica	26609431	12.1666667	-84.3	Nicaragua	Atlántico Sur	NA	85-15	30745	462	1	6	1985	NA	NA	NA	False	01 June 1985
20935	Tectariaceae	Tectaria	panamensis	Tectaria panamensis	26608932	12.1666667	-84.3	Nicaragua	Atlántico Sur	NA	85-15	30749	462	1	6	1985	NA	NA	NA	False	01 June 1985
22299	Dryopteridaceae	Ctenitis	excelsa	Ctenitis excelsa	26607106	13.25	-86.25	Nicaragua	Estelí	NA	81-15	250	20090	10	6	1981	11	6	1981	False	10 June 1981 - 11 June 1981
22874	Aspleniaceae	Asplenium	delitescens	Asplenium delitescens	26607013	12.3	-84.01666	Nicaragua	Atlántico Sur	NA	135	27114	327	13	3	1966	NA	NA	NA	False	13 March 1966
23024	Aspleniaceae	Asplenium	laetum	Asplenium laetum	26602508	11.01666	-84.4	Nicaragua	Río San Juan	NA	3	38103	9098	12	2	1893	23	3	1893	False	12 Feb 1893 - 23 Mar 1893
23034	Aspleniaceae	Asplenium	laetum	Asplenium laetum	26602508	12.00833	-86.28333	Nicaragua	Managua	NA	585	8744	213	24	5	1947	NA	NA	NA	False	24 May 1947
23702	Aspleniaceae	Asplenium	laetum	Asplenium laetum	26602508	13.6666667	-84.5	Nicaragua	Atlántico Norte	NA	107	4861	26943	18	3	1979	NA	NA	NA	False	18 marzo 1979
23712	Aspleniaceae	Asplenium	laetum	Asplenium laetum	26602508	11.45	-85.5166667	Nicaragua	Rivas	NA	217	6582	2493	24	2	1978	NA	NA	NA	False	24 February 1978
23762	Aspleniaceae	Asplenium	abscissum	Asplenium abscissum	26602477	12.98333	-85.86666	Nicaragua	Matagalpa	NA	54	6306	18994	1	10	1975	31	10	1975	False	1 Oct 1975 - 31 Oct 1975
23870	Aspleniaceae	Asplenium	hoffmannii	Asplenium hoffmannii	26607022	11.65833	-85.01666	Nicaragua	Río San Juan	NA	105	6200	761	28	7	1972	30	7	1972	False	28 July 1972 - 30 July 1972
23950	Aspleniaceae	Asplenium	riparium	Asplenium riparium	26607641	13.76666	-85	Nicaragua	Atlántico Norte	NA	325	3820	21612	3	5	1978	NA	NA	NA	False	3 May 1978
23979	Aspleniaceae	Asplenium	riparium	Asplenium riparium	26607641	13.7666667	-85	Nicaragua	Atlántico Norte	NA	222	6677	2493	8	3	1978	NA	NA	NA	False	8 March 1978
24720	Aspleniaceae	Asplenium	riparium	Asplenium riparium	26607641	13.73333	-84.9875	Nicaragua	Atlántico Norte	NA	116	5929	26943	14	3	1980	NA	NA	NA	False	14 Mar 1980
24736	Dennstaedtiaceae	Pteridium	caudatum	Pteridium caudatum	26603756	13.4	-86.61666	Nicaragua	Madriz	NA	82-2	918	35918	28	8	1982	NA	NA	NA	False	28 Agosto 1982
24745	Pteridaceae	Adiantum	concinnum	Adiantum concinnum	26602672	13.50555	-85.50833	Nicaragua	Matagalpa	NA	82-19	1321	35918	10	10	1982	NA	NA	NA	False	10 Octubre 1982
24755	Pteridaceae	Adiantum	petiolatum	Adiantum petiolatum	26602683	13.66666	-84.75	Nicaragua	Atlántico Norte	NA	82-22	1544	35918	26	10	1982	NA	NA	NA	False	26 Octubre 1982
24765	Pteridaceae	Adiantum	concinnum	Adiantum concinnum	26602672	13.4	-86.61666	Nicaragua	Madriz	NA	82-2	933	35918	28	8	1982	NA	NA	NA	False	28 Agosto 1982
24775	Polypodiaceae	Polypodium	lindenianum	Polypodium lindenianum	26607371	13.56666	-85.16666	Nicaragua	Atlántico Norte	NA	82-9	1104	35918	14	9	1982	NA	NA	NA	False	14 Septiembre 1982
24785	Pteridaceae	Adiantum	wilsonii	Adiantum wilsonii	26602692	13.56666	-85.16666	Nicaragua	Atlántico Norte	NA	82-9	1106	35918	14	9	1982	NA	NA	NA	False	14 Septiembre 1982
24795	Lygodiaceae	Lygodium	venustum	Lygodium venustum	26606127	12.17361	-86.51111	Nicaragua	León	NA	82-32	1778	35918	15	11	1982	NA	NA	NA	False	15 Noviembre 1982
24805	Polypodiaceae	Polypodium	lindenianum	Polypodium lindenianum	26607371	13.25	-86.25	Nicaragua	Estelí	NA	82-3	942	35918	29	8	1982	NA	NA	NA	False	29 Agosto 1982
24815	Polypodiaceae	Dicranoglossum	panamense	Dicranoglossum panamense	26609177	13.675	-84.76111	Nicaragua	Atlántico Norte	NA	82-24	1561	35918	26	10	1982	NA	NA	NA	False	26 Octubre 1982
24825	Lygodiaceae	Lygodium	venustum	Lygodium venustum	26606127	11.75	-85.8	Nicaragua	Granada	NA	82-40	2023	35918	26	11	1982	NA	NA	NA	False	26 Noviembre 1982
24835	Polypodiaceae	Polypodium	lindenianum	Polypodium lindenianum	26607371	13.25	-86.25	Nicaragua	Estelí	NA	82-50	965	35918	29	8	1982	NA	NA	NA	False	29 agosto 1982
24845	Pteridaceae	Vittaria	lineata	Vittaria lineata	26606863	12.4	-85.55	Nicaragua	Boaco	NA	83-15	2260	35918	8	2	1983	NA	NA	NA	False	8 Febrero 1983
24855	Selaginellaceae	Selaginella	sertata	Selaginella sertata	26607558	11.75	-85.8	Nicaragua	Granada	NA	82-40	2038	35918	26	11	1982	NA	NA	NA	False	26 Noviembre 1982
24865	Pteridaceae	Adiantum	concinnum	Adiantum concinnum	26602672	11.98333	-86.15	Nicaragua	Masaya	NA	82-33	1819	35918	17	11	1982	NA	NA	NA	False	17 Noviembre 1982
24875	Anemiaceae	Anemia	phyllitidis	Anemia phyllitidis	26600024	13.25	-86.25	Nicaragua	Estelí	NA	82-50	982	35918	29	8	1982	NA	NA	NA	False	29 agosto 1982
24885	Polypodiaceae	Dicranoglossum	panamense	Dicranoglossum panamense	26609177	13.56666	-85.16666	Nicaragua	Atlántico Norte	NA	82-9	1154	35918	14	9	1982	NA	NA	NA	False	14 Septiembre 1982
24895	Selaginellaceae	Selaginella	pallescens	Selaginella pallescens	26607551	11.75555	-85.975	Nicaragua	Granada	NA	83-53	2719	35918	2	7	1983	NA	NA	NA	False	2 Julio 1983
24905	Dryopteridaceae	Elaphoglossum	latifolium	Elaphoglossum latifolium	26607188	11.8333333	-85.9666667	Nicaragua	Granada	NA	83-2	2054	35918	7	1	1983	NA	NA	NA	False	7 Enero 1983
24911	Selaginellaceae	Selaginella	martensii	Selaginella martensii	26607545	12.96666	-85.85	Nicaragua	Matagalpa	NA	82-10	2539	37338	4	3	1982	NA	NA	NA	False	4 marzo 1982
24915	Pteridaceae	Adiantum	macrophyllum	Adiantum macrophyllum	26602678	12.3	-85.41666	Nicaragua	Chontales	NA	84-16	3625	35918	1	3	1984	NA	NA	NA	False	1 Marzo 1984
24921	Hymenophyllaceae	Hymenophyllum	hirsutum	Hymenophyllum hirsutum	26602027	12.96666	-85.85	Nicaragua	Matagalpa	NA	82-10	2517	37338	4	3	1982	NA	NA	NA	False	4 marzo 1982
24931	Polypodiaceae	Serpocaulon	falcaria	Serpocaulon falcaria	50305228	12.96666	-85.85	Nicaragua	Matagalpa	NA	82-10	2540	37338	4	3	1982	NA	NA	NA	False	4 marzo 1982
24935	Lomariopsidaceae	Lomariopsis	maxonii	Lomariopsis maxonii	26614898	13	-85.91666	Nicaragua	Matagalpa	NA	84-2	3411	35918	6	1	1984	NA	NA	NA	False	6 Enero 1984
24941	Anemiaceae	Anemia	phyllitidis	Anemia phyllitidis	26600024	13.01666	-85.85	Nicaragua	Matagalpa	NA	82-8	2472	37338	25	2	1982	NA	NA	NA	False	25 febrero 1982
24945	Pteridaceae	Ceratopteris	pteridoides	Ceratopteris pteridoides	26601984	11.75	-85.83333	Nicaragua	Granada	NA	82-34	1851	35918	22	11	1982	NA	NA	NA	False	22 Noviembre 1982
24951	Polypodiaceae	Niphidium	crassifolium	Niphidium crassifolium	26602333	13.01666	-85.85	Nicaragua	Matagalpa	NA	82-8	2496	37338	25	2	1982	NA	NA	NA	False	25 febrero 1982
24955	Lygodiaceae	Lygodium	venustum	Lygodium venustum	26606127	12.23333	-85.41666	Nicaragua	Chontales	NA	84-17	3635	35918	1	3	1984	NA	NA	NA	False	1 Marzo 1984
24961	Selaginellaceae	Selaginella	hoffmannii	Selaginella hoffmannii	26607542	13.01666	-85.78333	Nicaragua	Matagalpa	NA	82-2	2405	37338	21	1	1982	NA	NA	NA	False	21 enero 1982
24965	Hymenophyllaceae	Hymenophyllum	polyanthos	Hymenophyllum polyanthos	26606895	11.8333333	-85.9666667	Nicaragua	Granada	NA	83-2	2074	35918	7	1	1983	NA	NA	NA	False	7 Enero 1983
24971	Selaginellaceae	Selaginella	sertata	Selaginella sertata	26607558	12.03333	-86.16666	Nicaragua	Masaya	NA	82-16	2612	37338	14	6	1982	NA	NA	NA	False	14 junio 1982
24975	Selaginellaceae	Selaginella	huehuetenangensis	Selaginella huehuetenangensis	26607543	13.18333	-85.38333	Nicaragua	Matagalpa	NA	82-10	1183	35918	16	9	1982	NA	NA	NA	False	16 Septiembre 1982
24981	Pteridaceae	Adiantum	macrophyllum	Adiantum macrophyllum	26602678	13.01666	-85.85	Nicaragua	Matagalpa	NA	82-8	2498	37338	25	2	1982	NA	NA	NA	False	25 febrero 1982
24985	Lygodiaceae	Lygodium	venustum	Lygodium venustum	26606127	11.75	-85.83333	Nicaragua	Granada	NA	82-35	1867	35918	22	11	1982	NA	NA	NA	False	22 Noviembre 1982
24991	Polypodiaceae	Phlebodium	pseudoaureum	Phlebodium pseudoaureum	26609930	13.01666	-85.85	Nicaragua	Matagalpa	NA	82-8	2499	37338	25	2	1982	NA	NA	NA	False	25 febrero 1982
24995	Polypodiaceae	Dicranoglossum	panamense	Dicranoglossum panamense	26609177	13.18333	-85.38333	Nicaragua	Matagalpa	NA	82-10	1209	35918	16	9	1982	NA	NA	NA	False	16 Septiembre 1982
25001	Lycopodiaceae	Huperzia	mexicana	Huperzia mexicana	26616570	13.01666	-85.85	Nicaragua	Matagalpa	NA	82-8	2501	37338	25	2	1982	NA	NA	NA	False	25 febrero 1982
25005	Marattiaceae	Marattia	excavata	Marattia excavata	26607289	11.8333333	-85.95	Nicaragua	Granada	NA	84-21	3663	35918	21	3	1984	NA	NA	NA	False	21 Marzo 1984
25011	Pteridaceae	Pteris	altissima	Pteris altissima	26602454	13.01666	-85.85	Nicaragua	Matagalpa	NA	82-8	2487	37338	25	2	1982	NA	NA	NA	False	25 febrero 1982
25015	Dryopteridaceae	Elaphoglossum	peltatum	Elaphoglossum peltatum	26608050	13.18333	-85.38333	Nicaragua	Matagalpa	NA	82-10	1211	35918	16	9	1982	NA	NA	NA	False	16 Septiembre 1982
25021	Polypodiaceae	Campyloneurum	angustifolium	Campyloneurum angustifolium	26602718	13.01666	-85.85	Nicaragua	Matagalpa	NA	82-8	2488	37338	25	2	1982	NA	NA	NA	False	25 febrero 1982
25025	Salviniaceae	Salvinia	minima	Salvinia minima	26602845	11.71666	-85.86666	Nicaragua	Granada	NA	82-45	827	35918	15	8	1982	NA	NA	NA	False	15 Agosto 1982
25031	Selaginellaceae	Selaginella	pallescens	Selaginella pallescens	26607551	12.96666	-85.85	Nicaragua	Matagalpa	NA	82-10	2535	37338	4	3	1982	NA	NA	NA	False	4 marzo 1982
25035	Selaginellaceae	Selaginella	hoffmannii	Selaginella hoffmannii	26607542	13.65	-84.8	Nicaragua	Atlántico Norte	NA	82-29	1670	35918	28	10	1982	NA	NA	NA	False	28 Octubre 1982
25041	Polypodiaceae	Polypodium	lindenianum	Polypodium lindenianum	26607371	13.05	-85.75	Nicaragua	Matagalpa	NA	82-14	2581	37338	6	5	1982	NA	NA	NA	False	6 mayo 1982
25045	Pteridaceae	Adiantum	lunulatum	Adiantum lunulatum	26603272	13.65	-84.8	Nicaragua	Atlántico Norte	NA	82-29	1671	35918	28	10	1982	NA	NA	NA	False	28 Octubre 1982
25055	Pteridaceae	Pteris	biaurita	Pteris biaurita	26600299	13.65	-84.8	Nicaragua	Atlántico Norte	NA	82-29	1672	35918	28	10	1982	NA	NA	NA	False	28 Octubre 1982
25065	Pteridaceae	Adiantum	latifolium	Adiantum latifolium	26602677	13.65	-84.8	Nicaragua	Atlántico Norte	NA	82-29	1678	35918	28	10	1982	NA	NA	NA	False	28 Octubre 1982
25075	Pteridaceae	Adiantum	latifolium	Adiantum latifolium	26602677	13.65	-84.8	Nicaragua	Atlántico Norte	NA	82-29	1680	35918	28	10	1982	NA	NA	NA	False	28 Octubre 1982
25085	Lygodiaceae	Lygodium	venustum	Lygodium venustum	26606127	11.84166	-86.50277	Nicaragua	Managua	NA	82-12	1252	35918	25	9	1982	NA	NA	NA	False	25 Sep 1982
25095	Selaginellaceae	Selaginella	arthritica	Selaginella arthritica	26609431	12.28333	-85.08333	Nicaragua	Chontales	NA	84-8	3482	35918	20	1	1984	NA	NA	NA	False	20 Enero 1984
25105	Pteridaceae	Adiantum	concinnum	Adiantum concinnum	26602672	12.6666667	-87.0166667	Nicaragua	Chinandega	NA	82-20	1479	35918	16	10	1982	NA	NA	NA	False	16 octubre 1982
25115	Selaginellaceae	Selaginella	sertata	Selaginella sertata	26607558	11.71666	-85.86666	Nicaragua	Granada	NA	82-48	866	35918	18	8	1982	NA	NA	NA	False	18 agosto 1982
25125	Polypodiaceae	Niphidium	crassifolium	Niphidium crassifolium	26602333	13.65	-84.8	Nicaragua	Atlántico Norte	NA	82-29	1709	35918	28	10	1982	NA	NA	NA	False	28 Octubre 1982
25135	Aspleniaceae	Asplenium	serratum	Asplenium serratum	26602547	13.65	-84.8	Nicaragua	Atlántico Norte	NA	82-29	1710	35918	28	10	1982	NA	NA	NA	False	28 Octubre 1982
25155	Anemiaceae	Anemia	speciosa	Anemia speciosa	26606997	13.65	-84.8	Nicaragua	Atlántico Norte	NA	82-29	1715	35918	28	10	1982	NA	NA	NA	False	28 Octubre 1982
25165	Pteridaceae	Adiantum	trapeziforme	Adiantum trapeziforme	26606994	11.74583	-85.85833	Nicaragua	Granada	NA	83-89	3276	35918	18	11	1983	NA	NA	NA	False	18 Noviembre 1983
25175	Pteridaceae	Adiantum	andicola	Adiantum andicola	26606986	13.33333	-86.6	Nicaragua	Madriz	NA	82-1	879	35918	28	8	1982	NA	NA	NA	False	28 Agosto 1982
25186	Pteridaceae	Adiantum	trapeziforme	Adiantum trapeziforme	26606994	12.6666667	-87.0166667	Nicaragua	Chinandega	NA	82-20	1494	35918	16	10	1982	NA	NA	NA	False	16 octubre 1982
25205	Lygodiaceae	Lygodium	venustum	Lygodium venustum	26606127	11.63333	-86.18333	Nicaragua	Carazo	NA	83-4	2169	35918	11	1	1983	NA	NA	NA	False	11 Enero 1983
25216	Pteridaceae	Adiantum	tenerum	Adiantum tenerum	26602687	13.65	-84.8	Nicaragua	Atlántico Norte	NA	82-29	1726	35918	28	10	1982	NA	NA	NA	False	28 Octubre 1982
25225	Selaginellaceae	Selaginella	schizobasis	Selaginella schizobasis	26607557	12.7	-87.03333	Nicaragua	Chinandega	NA	84-42	3970	35918	23	8	1984	24	8	1984	False	23 Agosto 1984 - 24 Agosto 1984
25235	Lycopodiaceae	Lycopodiella	cernua	Lycopodiella cernua	26601794	13.66666	-84.75	Nicaragua	Atlántico Norte	NA	82-22	1527	35918	26	10	1982	NA	NA	NA	False	26 Octubre 1982
25246	Pteridaceae	Adiantum	decoratum	Adiantum decoratum	26606989	11.7333333	-85.8166667	Nicaragua	Granada	NA	82-37	1973	35918	24	11	1982	NA	NA	NA	False	24 noviembre 1982
27451	Anemiaceae	Anemia	pastinacaria	Anemia pastinacaria	26600023	12.96666	-86.31666	Nicaragua	Estelí	NA	82-186	1460	26920	1	9	1983	NA	NA	NA	False	1 Sept. 1983
27486	Pteridaceae	Cheilanthes	marginata	Cheilanthes marginata	26606582	12.96666	-86.31666	Nicaragua	Estelí	NA	82-186	1471	26920	1	9	1983	NA	NA	NA	False	1 Sept. 1983
27979	Polypodiaceae	Niphidium	crassifolium	Niphidium crassifolium	26602333	11.66666	-84.45	Nicaragua	Atlántico Sur	NA	82-155	1105	26920	17	8	1983	NA	NA	NA	False	17 Aug. 1983
28140	Pteridaceae	Adiantum	obliquum	Adiantum obliquum	26602680	11.68333	-84.45	Nicaragua	Atlántico Sur	NA	82-156	1128	26920	17	8	1983	NA	NA	NA	False	17 Aug. 1983
28902	Tectariaceae	Tectaria	rivalis	Tectaria rivalis	26614910	11.7	-84.45	Nicaragua	Zelaya	NA	82-161	1226	26920	21	8	1983	NA	NA	NA	False	21 Aug. 1983
29056	Pteridaceae	Adiantum	tetraphyllum	Adiantum tetraphyllum	26605599	11.7	-84.43333	Nicaragua	Atlántico Sur	NA	82-162	1237	26920	21	8	1983	NA	NA	NA	False	21 Aug. 1983
29153	Selaginellaceae	Selaginella	sertata	Selaginella sertata	26607558	11.9	-86.06666	Nicaragua	Masaya	NA	16	223	37336	5	9	1979	NA	NA	NA	False	5 septiembre 1979
29169	Blechnaceae	Blechnum	appendiculatum	Blechnum appendiculatum	50055474	11.8333333	-86	Nicaragua	Granada	NA	237	6417	37337	2	2	1981	NA	NA	NA	False	2 febrero 1981
29171	Polypodiaceae	Niphidium	crassifolium	Niphidium crassifolium	26602333	12.98333	-85.25	Nicaragua	Matagalpa	NA	68	2508	37336	14	5	1980	NA	NA	NA	False	14 mayo 1980
29180	Dryopteridaceae	Bolbitis	portoricensis	Bolbitis portoricensis	26602716	13.6666667	-84.5	Nicaragua	Atlántico Norte	NA	107	4860	26943	18	3	1979	NA	NA	NA	False	18 marzo 1979
29205	Polypodiaceae	Pleopeltis	astrolepis	Pleopeltis astrolepis	26604229	11.8333333	-86	Nicaragua	Granada	NA	237	6422	37337	2	2	1981	NA	NA	NA	False	2 febrero 1981
29214	Pteridaceae	Pityrogramma	calomelanos	Pityrogramma calomelanos	26600267	11.8333333	-86	Nicaragua	Granada	NA	237	6423	37337	2	2	1981	NA	NA	NA	False	2 febrero 1981
29216	Aspleniaceae	Asplenium	abscissum	Asplenium abscissum	26602477	12.98333	-85.25	Nicaragua	Matagalpa	NA	68	2512	37336	14	5	1980	NA	NA	NA	False	14 mayo 1980
29225	Lomariopsidaceae	Cyclopeltis	semicordata	Cyclopeltis semicordata	26602765	13.6666667	-84.5	Nicaragua	Atlántico Norte	NA	107	4865	26943	18	3	1979	NA	NA	NA	False	18 marzo 1979
29241	Dryopteridaceae	Elaphoglossum	peltatum	Elaphoglossum peltatum	26608050	13.0333333	-85.9166667	Nicaragua	Jinotega	NA	77	1125	37337	2	7	1980	NA	NA	NA	False	2 julio 1980
29243	Aspleniaceae	Asplenium	cuspidatum	Asplenium cuspidatum	26607012	13.06666	-85.9	Nicaragua	Jinotega	NA	23	210	35918	28	2	1979	NA	NA	NA	False	28 feb 1979
29252	Pteridaceae	Pteris	pungens	Pteris pungens	26602470	13.6666667	-84.5	Nicaragua	Atlántico Norte	NA	107	4867	26943	18	3	1979	NA	NA	NA	False	18 marzo 1979
29261	Pteridaceae	Pteris	altissima	Pteris altissima	26602454	13.6666667	-84.5	Nicaragua	Atlántico Norte	NA	107	4868	26943	18	3	1979	NA	NA	NA	False	18 marzo 1979
29269	Polypodiaceae	Pecluma	divaricata	Pecluma divaricata	26615178	13.06666	-85.9	Nicaragua	Jinotega	NA	23	214	35918	28	2	1979	NA	NA	NA	False	28 feb 1979
29287	Pteridaceae	Adiantum	macrophyllum	Adiantum macrophyllum	26602678	13.06666	-85.9	Nicaragua	Jinotega	NA	23	217	35918	28	2	1979	NA	NA	NA	False	28 feb 1979
29296	Tectariaceae	Tectaria	rivalis	Tectaria rivalis	26614910	12.98333	-85.25	Nicaragua	Matagalpa	NA	68	2522	37336	14	5	1980	NA	NA	NA	False	14 mayo 1980
29312	Selaginellaceae	Selaginella	sertata	Selaginella sertata	26607558	11.85	-86	Nicaragua	Granada	NA	17	243	37336	5	9	1979	NA	NA	NA	False	5 septiembre 1979
29321	Pteridaceae	Adiantum	concinnum	Adiantum concinnum	26602672	11.85	-86	Nicaragua	Granada	NA	17	244	37336	5	9	1979	NA	NA	NA	False	5 septiembre 1979
29322	Polypodiaceae	Niphidium	crassifolium	Niphidium crassifolium	26602333	13.06666	-85.9	Nicaragua	Jinotega	NA	23	226	35918	28	2	1979	NA	NA	NA	False	28 feb 1979
29332	Selaginellaceae	Selaginella	hoffmannii	Selaginella hoffmannii	26607542	13.6666667	-84.5	Nicaragua	Atlántico Norte	NA	107	4882	26943	18	3	1979	NA	NA	NA	False	18 marzo 1979
29341	Polypodiaceae	Niphidium	crassifolium	Niphidium crassifolium	26602333	13.6666667	-84.5	Nicaragua	Atlántico Norte	NA	107	4883	26943	18	3	1979	NA	NA	NA	False	18 marzo 1979
29350	Pteridaceae	Adiantum	seemannii	Adiantum seemannii	26606993	13.6666667	-84.5	Nicaragua	Atlántico Norte	NA	107	4884	26943	18	3	1979	NA	NA	NA	False	18 marzo 1979
29366	Polypodiaceae	Pecluma	alfredii	Pecluma alfredii var. cupreolepis	50270877	13.0333333	-85.9166667	Nicaragua	Jinotega	NA	77	1127	37337	2	7	1980	NA	NA	NA	False	2 julio 1980
29376	Pteridaceae	Pteris	altissima	Pteris altissima	26602454	11.8333333	-86	Nicaragua	Granada	NA	237	6444	37337	2	2	1981	NA	NA	NA	False	2 febrero 1981
29385	Pteridaceae	Pteris	quadriaurita	Pteris quadriaurita	26600814	11.8333333	-86	Nicaragua	Granada	NA	237	6445	37337	2	2	1981	NA	NA	NA	False	2 febrero 1981
29387	Polypodiaceae	Microgramma	percussa	Microgramma percussa	26613053	12.98333	-85.25	Nicaragua	Matagalpa	NA	68	2534	37336	14	5	1980	NA	NA	NA	False	14 mayo 1980
29403	Dennstaedtiaceae	Pteridium	caudatum	Pteridium caudatum	26603756	12.96666	-86.36666	Nicaragua	Estelí	NA	310	8677	37337	26	5	1981	NA	NA	NA	False	26 mayo 1981
29405	Pteridaceae	Pteris	altissima	Pteris altissima	26602454	13.6666667	-84.5	Nicaragua	Atlántico Norte	NA	107	4890	26943	18	3	1979	NA	NA	NA	False	18 marzo 1979
29414	Blechnaceae	Blechnum	schiedeanum	Blechnum schiedeanum	26607054	13.06666	-85.9	Nicaragua	Jinotega	NA	23	242	35918	28	2	1979	NA	NA	NA	False	28 feb 1979
29439	Pteridaceae	Adiantum	deflectens	Adiantum deflectens	26606818	11.75	-85.98333	Nicaragua	Granada	NA	36	781	37324	30	6	1981	NA	NA	NA	False	30 junio 1981
29441	Pteridaceae	Adiantum	decoratum	Adiantum decoratum	26606989	13.6333333	-84.8	Nicaragua	Atlántico Norte	NA	96	4229	26943	9	3	1979	NA	NA	NA	False	09 March 1979
29451	Lygodiaceae	Lygodium	venustum	Lygodium venustum	26606127	13.66666	-84.5	Nicaragua	Atlántico Norte	NA	108	4904	26943	19	3	1979	NA	NA	NA	False	19 Mar 1979
29460	Polypodiaceae	Microgramma	percussa	Microgramma percussa	26613053	13	-85.25	Nicaragua	Matagalpa	NA	71	2553	37336	15	5	1980	NA	NA	NA	False	15 mayo 1980
29469	Blechnaceae	Blechnum	ensiforme	Blechnum ensiforme	26607046	13.56666	-85.68333	Nicaragua	Jinotega	NA	277	7786	37337	28	3	1981	NA	NA	NA	False	28 marzo 1981
29478	Aspleniaceae	Asplenium	serratum	Asplenium serratum	26602547	13	-85.25	Nicaragua	Matagalpa	NA	71	2554	37336	15	5	1980	NA	NA	NA	False	15 mayo 1980
29487	Athyriaceae	Diplazium	cristatum	Diplazium cristatum	26602791	13	-85.25	Nicaragua	Matagalpa	NA	71	2555	37336	15	5	1980	NA	NA	NA	False	15 mayo 1980
29503	Aspleniaceae	Asplenium	praemorsum	Asplenium praemorsum	26603363	12.96666	-86.35	Nicaragua	Estelí	NA	311	8697	37337	26	5	1981	NA	NA	NA	False	26 mayo 1981
29505	Pteridaceae	Adiantum	tetraphyllum	Adiantum tetraphyllum	26605599	13	-85.25	Nicaragua	Matagalpa	NA	71	2556	37336	15	5	1980	NA	NA	NA	False	15 mayo 1980
29514	Thelypteridaceae	Thelypteris	nicaraguensis	Thelypteris nicaraguensis	26607486	13	-85.25	Nicaragua	Matagalpa	NA	71	2557	37336	15	5	1980	NA	NA	NA	False	15 mayo 1980
29530	Polypodiaceae	Polypodium	sanctae-rosae	Polypodium sanctae-rosae	26607383	12.96666	-86.35	Nicaragua	Estelí	NA	311	8699	37337	26	5	1981	NA	NA	NA	False	26 mayo 1981
29532	Aspleniaceae	Asplenium	abscissum	Asplenium abscissum	26602477	13	-85.25	Nicaragua	Matagalpa	NA	71	2558	37336	15	5	1980	NA	NA	NA	False	15 mayo 1980
29541	Polypodiaceae	Campyloneurum	repens	Campyloneurum repens	26607865	13	-85.25	Nicaragua	Matagalpa	NA	71	2559	37336	15	5	1980	NA	NA	NA	False	15 mayo 1980
29557	Polypodiaceae	Phlebodium	pseudoaureum	Phlebodium pseudoaureum	26609930	12.96666	-86.35	Nicaragua	Estelí	NA	311	8701	37337	26	5	1981	NA	NA	NA	False	26 mayo 1981
29559	Davalliaceae	Nephrolepis	pendula	Nephrolepis pendula	26606900	13.6333333	-84.8	Nicaragua	Atlántico Norte	NA	96	4230	26943	9	3	1979	NA	NA	NA	False	09 March 1979
29567	Blechnaceae	Blechnum	gracile	Blechnum gracile	26607668	13	-85.25	Nicaragua	Matagalpa	NA	71	2560	37336	15	5	1980	NA	NA	NA	False	15 mayo 1980
29576	Polypodiaceae	Polypodium	dulce	Polypodium dulce	26617524	13	-85.25	Nicaragua	Matagalpa	NA	71	2561	37336	15	5	1980	NA	NA	NA	False	15 mayo 1980
29593	Pteridaceae	Ananthacorus	angustifolius	Ananthacorus angustifolius	26602266	13.66666	-84.5	Nicaragua	Atlántico Norte	NA	108	4921	26943	19	3	1979	NA	NA	NA	False	19 Mar 1979
29609	Pteridaceae	Adiantum	concinnum	Adiantum concinnum	26602672	11.18333	-85.8	Nicaragua	Rivas	NA	21	287	37336	8	9	1979	NA	NA	NA	False	8 septiembre 1979
29611	Aspleniaceae	Asplenium	formosum	Asplenium formosum	26602496	13.6333333	-84.8	Nicaragua	Atlántico Norte	NA	96	4232	26943	9	3	1979	NA	NA	NA	False	09 March 1979
29627	Polypodiaceae	Phlebodium	pseudoaureum	Phlebodium pseudoaureum	26609930	12.98333	-86.35	Nicaragua	Estelí	NA	312	8722	37337	26	5	1981	NA	NA	NA	False	26 mayo 1981
29629	Lomariopsidaceae	Cyclopeltis	semicordata	Cyclopeltis semicordata	26602765	13.6333333	-84.8	Nicaragua	Atlántico Norte	NA	96	4233	26943	9	3	1979	NA	NA	NA	False	09 March 1979
29645	Polypodiaceae	Pleopeltis	angusta	Pleopeltis angusta var. angusta	26617563	12.98333	-86.35	Nicaragua	Estelí	NA	312	8733	37337	26	5	1981	NA	NA	NA	False	26 mayo 1981
29654	Athyriaceae	Diplazium	plantaginifolium	Diplazium plantaginifolium	26602803	13.7458333	-84.9958333	Nicaragua	Atlántico Norte	NA	24	287	35918	13	4	1979	NA	NA	NA	False	13 abril 1979
29656	Blechnaceae	Blechnum	occidentale	Blechnum occidentale	26602708	13.66666	-84.5	Nicaragua	Atlántico Norte	NA	108	4943	26943	19	3	1979	NA	NA	NA	False	19 Mar 1979
29672	Athyriaceae	Diplazium	werckleanum	Diplazium werckleanum	26607157	13.7458333	-84.9958333	Nicaragua	Atlántico Norte	NA	24	288	35918	13	4	1979	NA	NA	NA	False	13 abril 1979
29674	Dryopteridaceae	Bolbitis	bernoullii	Bolbitis bernoullii	26607061	13.66666	-84.5	Nicaragua	Atlántico Norte	NA	108	4944	26943	19	3	1979	NA	NA	NA	False	19 Mar 1979
29690	Selaginellaceae	Selaginella	sertata	Selaginella sertata	26607558	11.18333	-85.8	Nicaragua	Rivas	NA	21	309	37336	8	9	1979	NA	NA	NA	False	8 septiembre 1979
29699	Tectariaceae	Tectaria	subebenea	Tectaria subebenea	26614980	13.7458333	-84.9958333	Nicaragua	Atlántico Norte	NA	24	289	35918	13	4	1979	NA	NA	NA	False	13 abril 1979
29701	Pteridaceae	Adiantum	tetraphyllum	Adiantum tetraphyllum	26605599	13.66666	-84.5	Nicaragua	Atlántico Norte	NA	108	4945	26943	19	3	1979	NA	NA	NA	False	19 Mar 1979
29717	Dryopteridaceae	Stigmatopteris	sordida	Stigmatopteris sordida	26607423	13.7458333	-84.9958333	Nicaragua	Atlántico Norte	NA	24	290	35918	13	4	1979	NA	NA	NA	False	13 abril 1979
29719	Dryopteridaceae	Bolbitis	portoricensis	Bolbitis portoricensis	26602716	13.66666	-84.5	Nicaragua	Atlántico Norte	NA	108	4946	26943	19	3	1979	NA	NA	NA	False	19 Mar 1979
29728	Polypodiaceae	Campyloneurum	brevifolium	Campyloneurum brevifolium	26611101	13.6333333	-84.8	Nicaragua	Atlántico Norte	NA	96	4234	26943	9	3	1979	NA	NA	NA	False	09 March 1979
29744	Selaginellaceae	Selaginella	pallescens	Selaginella pallescens	26607551	13.03333	-86	Nicaragua	Jinotega	NA	39	69253	6311	8	7	1982	NA	NA	NA	False	8 July 1982
29746	Lygodiaceae	Lygodium	heterodoxum	Lygodium heterodoxum	26607287	13.66666	-84.5	Nicaragua	Atlántico Norte	NA	108	4949	26943	19	3	1979	NA	NA	NA	False	19 Mar 1979
29755	Dryopteridaceae	Bolbitis	portoricensis	Bolbitis portoricensis	26602716	13.66666	-84.5	Nicaragua	Atlántico Norte	NA	108	4950	26943	19	3	1979	NA	NA	NA	False	19 Mar 1979
29764	Blechnaceae	Blechnum	occidentale	Blechnum occidentale	26602708	13.66666	-84.5	Nicaragua	Atlántico Norte	NA	108	4951	26943	19	3	1979	NA	NA	NA	False	19 Mar 1979
29773	Pteridaceae	Adiantum	seemannii	Adiantum seemannii	26606993	13.66666	-84.5	Nicaragua	Atlántico Norte	NA	108	4952	26943	19	3	1979	NA	NA	NA	False	19 Mar 1979
29789	Pteridaceae	Cheilanthes	kaulfussii	Cheilanthes kaulfussii	26602737	13.03333	-86	Nicaragua	Jinotega	NA	39	69258	6311	8	7	1982	NA	NA	NA	False	8 July 1982
29798	Dryopteridaceae	Elaphoglossum	doanense	Elaphoglossum doanense	26617313	13.7458333	-84.9958333	Nicaragua	Atlántico Norte	NA	24	297	35918	13	4	1979	NA	NA	NA	False	13 abril 1979
29807	Polypodiaceae	Polypodium	colpodes	Polypodium colpodes	50211155	13.03333	-86	Nicaragua	Jinotega	NA	39	69259	6311	8	7	1982	NA	NA	NA	False	8 July 1982
29816	Lomariopsidaceae	Lomariopsis	vestita	Lomariopsis vestita	26607996	13.7458333	-84.9958333	Nicaragua	Atlántico Norte	NA	24	298	35918	13	4	1979	NA	NA	NA	False	13 abril 1979
29825	Pteridaceae	Bommeria	pedata	Bommeria pedata	26607069	13.03333	-86	Nicaragua	Jinotega	NA	39	69260	6311	8	7	1982	NA	NA	NA	False	8 July 1982
29843	Dryopteridaceae	Polybotrya	osmundacea	Polybotrya osmundacea	26606080	13.7458333	-84.9958333	Nicaragua	Atlántico Norte	NA	24	300	35918	13	4	1979	NA	NA	NA	False	13 abril 1979
29852	Marattiaceae	Danaea	media	Danaea media	26608326	13.7458333	-84.9958333	Nicaragua	Atlántico Norte	NA	24	301	35918	13	4	1979	NA	NA	NA	False	13 abril 1979
29862	Anemiaceae	Anemia	hirsuta	Anemia hirsuta	26600017	13.03333	-86	Nicaragua	Jinotega	NA	39	69263	6311	8	7	1982	NA	NA	NA	False	8 July 1982
29871	Hymenophyllaceae	Trichomanes	collariatum	Trichomanes collariatum	26606403	13.7458333	-84.9958333	Nicaragua	Atlántico Norte	NA	24	302	35918	13	4	1979	NA	NA	NA	False	13 abril 1979
29873	Dryopteridaceae	Elaphoglossum	siliquoides	Elaphoglossum siliquoides	26607889	11.83333	-85.96666	Nicaragua	Granada	NA	374	15500	37337	26	2	1982	NA	NA	NA	False	26 febrero 1982
29889	Hymenophyllaceae	Trichomanes	reptans	Trichomanes reptans	26604281	13.7458333	-84.9958333	Nicaragua	Atlántico Norte	NA	24	304	35918	13	4	1979	NA	NA	NA	False	13 abril 1979
29892	Pteridaceae	Adiantum	villosum	Adiantum villosum	26602691	11.7	-84.95	Nicaragua	Río San Juan	NA	82-175	1355	26920	28	8	1983	NA	NA	NA	False	28 Aug. 1983
29898	Hymenophyllaceae	Trichomanes	collariatum	Trichomanes collariatum	26606403	13.7458333	-84.9958333	Nicaragua	Atlántico Norte	NA	24	305	35918	13	4	1979	NA	NA	NA	False	13 abril 1979
29900	Dryopteridaceae	Bolbitis	bernoullii	Bolbitis bernoullii	26607061	13.66666	-84.5	Nicaragua	Atlántico Norte	NA	108	4961	26943	19	3	1979	NA	NA	NA	False	19 Mar 1979
29909	Dryopteridaceae	Elaphoglossum	peltatum	Elaphoglossum peltatum	26608050	13	-85.23333	Nicaragua	Matagalpa	NA	72	2611	37336	15	5	1980	NA	NA	NA	False	15 mayo 1980
29919	Pteridaceae	Pityrogramma	calomelanos	Pityrogramma calomelanos	26600267	11.7	-84.95	Nicaragua	Río San Juan	NA	82-175	1367	26920	28	8	1983	NA	NA	NA	False	28 Aug. 1983
29925	Lomariopsidaceae	Lomariopsis	vestita	Lomariopsis vestita	26607996	13.7458333	-84.9958333	Nicaragua	Atlántico Norte	NA	24	306	35918	13	4	1979	NA	NA	NA	False	13 abril 1979
29927	Aspleniaceae	Asplenium	serratum	Asplenium serratum	26602547	13.66666	-84.5	Nicaragua	Atlántico Norte	NA	108	4962	26943	19	3	1979	NA	NA	NA	False	19 Mar 1979
29943	Aspleniaceae	Asplenium	cirrhatum	Asplenium cirrhatum	26606071	13.7458333	-84.9958333	Nicaragua	Atlántico Norte	NA	24	307	35918	13	4	1979	NA	NA	NA	False	13 abril 1979
29945	Thelypteridaceae	Thelypteris	praetermissa	Thelypteris praetermissa	26608277	13.66666	-84.5	Nicaragua	Atlántico Norte	NA	108	4963	26943	19	3	1979	NA	NA	NA	False	19 Mar 1979
29970	Polypodiaceae	Microgramma	percussa	Microgramma percussa	26613053	13.6	-85.63333	Nicaragua	Jinotega	NA	1	88	37324	27	4	1980	NA	NA	NA	False	27 abril 1980
29972	Polypodiaceae	Campyloneurum	brevifolium	Campyloneurum brevifolium	26611101	13.66666	-84.5	Nicaragua	Atlántico Norte	NA	108	4968	26943	19	3	1979	NA	NA	NA	False	19 Mar 1979
29981	Dryopteridaceae	Bolbitis	portoricensis	Bolbitis portoricensis	26602716	13.66666	-84.5	Nicaragua	Atlántico Norte	NA	108	4969	26943	19	3	1979	NA	NA	NA	False	19 Mar 1979
29990	Pteridaceae	Adiantum	obliquum	Adiantum obliquum	26602680	13	-85.23333	Nicaragua	Matagalpa	NA	72	2623	37336	15	5	1980	NA	NA	NA	False	15 mayo 1980
29999	Blechnaceae	Blechnum	ensiforme	Blechnum ensiforme	26607046	13.74166	-84.99166	Nicaragua	Atlántico Norte	NA	11	323	35918	14	4	1979	NA	NA	NA	False	14 abril 1979
30015	Selaginellaceae	Selaginella	sertata	Selaginella sertata	26607558	11.15	-85.8	Nicaragua	Rivas	NA	22	348	37336	8	9	1979	NA	NA	NA	False	8 septiembre 1979
30017	Gleicheniaceae	Sticherus	furcatus	Sticherus furcatus	50294582	13.74444	-84.99861	Nicaragua	Atlántico Norte	NA	25	328	35918	14	4	1979	NA	NA	NA	False	14 abril 1979
30026	Cyatheaceae	Cyathea	gracilis	Cyathea gracilis	26614891	13.74444	-84.99861	Nicaragua	Atlántico Norte	NA	25	329	35918	14	4	1979	NA	NA	NA	False	14 abril 1979
30042	Blechnaceae	Blechnum	serrulatum	Blechnum serrulatum	26602710	13.95	-84.21666	Nicaragua	Atlántico Norte	NA	109	4988	26943	20	3	1979	NA	NA	NA	False	20 Mar 1979
30045	Blechnaceae	Blechnum	appendiculatum	Blechnum appendiculatum	50055474	11.8333333	-85.9833333	Nicaragua	Granada	NA	82-182	1414	26920	31	8	1983	NA	NA	NA	False	31 August 1983
30051	Selaginellaceae	Selaginella	sertata	Selaginella sertata	26607558	12.36666	-86.06666	Nicaragua	Managua	NA	314	8778	37337	28	5	1981	NA	NA	NA	False	28 mayo 1981
30053	Dryopteridaceae	Elaphoglossum	latifolium	Elaphoglossum latifolium	26607188	13.74444	-84.99861	Nicaragua	Atlántico Norte	NA	25	332	35918	14	4	1979	NA	NA	NA	False	14 abril 1979
30055	Polypodiaceae	Serpocaulon	loriceum	Serpocaulon loriceum	50305216	11.8333333	-85.9833333	Nicaragua	Granada	NA	82-182	1416	26920	31	8	1983	NA	NA	NA	False	31 August 1983
30069	Selaginellaceae	Selaginella	acutifolia	Selaginella acutifolia	50271429	12.36666	-86.06666	Nicaragua	Managua	NA	314	8779	37337	28	5	1981	NA	NA	NA	False	28 mayo 1981
30071	Hymenophyllaceae	Trichomanes	rigidum	Trichomanes rigidum	26602085	13.74444	-84.99861	Nicaragua	Atlántico Norte	NA	25	333	35918	14	4	1979	NA	NA	NA	False	14 abril 1979
30080	Blechnaceae	Blechnum	ensiforme	Blechnum ensiforme	26607046	13.74444	-84.99861	Nicaragua	Atlántico Norte	NA	25	334	35918	14	4	1979	NA	NA	NA	False	14 abril 1979
30096	Pteridaceae	Adiantum	deflectens	Adiantum deflectens	26606818	12.36666	-86.06666	Nicaragua	Managua	NA	314	8781	37337	28	5	1981	NA	NA	NA	False	28 mayo 1981
30098	Hymenophyllaceae	Trichomanes	galeottii	Trichomanes galeottii	26607519	13.74444	-84.99861	Nicaragua	Atlántico Norte	NA	25	339	35918	14	4	1979	NA	NA	NA	False	14 abril 1979
30100	Polypodiaceae	Serpocaulon	falcaria	Serpocaulon falcaria	50305228	11.8333333	-85.9833333	Nicaragua	Granada	NA	82-182	1424	26920	31	8	1983	NA	NA	NA	False	31 August 1983
30107	Hymenophyllaceae	Hymenophyllum	asplenioides	Hymenophyllum asplenioides	26602021	13.74444	-84.99861	Nicaragua	Atlántico Norte	NA	25	341	35918	14	4	1979	NA	NA	NA	False	14 abril 1979
30123	Selaginellaceae	Selaginella	huehuetenangensis	Selaginella huehuetenangensis	26607543	13.5	-84.25	Nicaragua	Atlántico Norte	NA	47	69303	6311	10	7	1982	NA	NA	NA	False	10 July 1982
30125	Tectariaceae	Tectaria	panamensis	Tectaria panamensis	26608932	13.6666667	-84.4	Nicaragua	Atlántico Norte	NA	110	5004	26943	22	3	1979	NA	NA	NA	False	22 March 1979
30134	Tectariaceae	Tectaria	rufovillosa	Tectaria rufovillosa	26614591	13	-85.23333	Nicaragua	Matagalpa	NA	72	2650	37336	15	5	1980	NA	NA	NA	False	15 mayo 1980
30143	Blechnaceae	Salpichlaena	thalassica	Salpichlaena thalassica	26609414	13.74444	-84.99861	Nicaragua	Atlántico Norte	NA	25	346	35918	14	4	1979	NA	NA	NA	False	14 abril 1979
30152	Tectariaceae	Tectaria	athyrioides	Tectaria athyrioides	26614908	13	-85.23333	Nicaragua	Matagalpa	NA	72	2652	37336	15	5	1980	NA	NA	NA	False	15 mayo 1980
30161	Thelypteridaceae	Thelypteris	nicaraguensis	Thelypteris nicaraguensis	26607486	13	-85.23333	Nicaragua	Matagalpa	NA	72	2654	37336	15	5	1980	NA	NA	NA	False	15 mayo 1980
30170	Hymenophyllaceae	Trichomanes	galeottii	Trichomanes galeottii	26607519	13.74444	-84.99861	Nicaragua	Atlántico Norte	NA	25	354	35918	14	4	1979	NA	NA	NA	False	14 abril 1979
30179	Dryopteridaceae	Elaphoglossum	latifolium	Elaphoglossum latifolium	26607188	13.74444	-84.99861	Nicaragua	Atlántico Norte	NA	25	355	35918	14	4	1979	NA	NA	NA	False	14 abril 1979
30188	Selaginellaceae	Selaginella	flexuosa	Selaginella flexuosa	26616587	13.74444	-84.99861	Nicaragua	Atlántico Norte	NA	25	361	35918	14	4	1979	NA	NA	NA	False	14 abril 1979
30197	Lycopodiaceae	Huperzia	mesoamericana	Huperzia mesoamericana	26616475	13.74444	-84.99861	Nicaragua	Atlántico Norte	NA	25	365	35918	14	4	1979	NA	NA	NA	False	14 abril 1979
30206	Athyriaceae	Diplazium	grandifolium	Diplazium grandifolium	26602795	13	-85.23333	Nicaragua	Matagalpa	NA	72	2674	37336	15	5	1980	NA	NA	NA	False	15 mayo 1980
30215	Polypodiaceae	Dicranoglossum	panamense	Dicranoglossum panamense	26609177	13	-85.23333	Nicaragua	Matagalpa	NA	72	2677	37336	15	5	1980	NA	NA	NA	False	15 mayo 1980
30224	Blechnaceae	Blechnum	ensiforme	Blechnum ensiforme	26607046	13.75277	-84.99583	Nicaragua	Atlántico Norte	NA	26	373	35918	16	4	1979	NA	NA	NA	False	16 abril 1979
30240	Selaginellaceae	Selaginella	acutifolia	Selaginella acutifolia	50271429	13.18333	-86.58333	Nicaragua	Estelí	NA	109	2147	37337	3	9	1980	NA	NA	NA	False	3 septiembre 1980
30242	Hymenophyllaceae	Trichomanes	radicans	Trichomanes radicans	26602839	13.75277	-84.99583	Nicaragua	Atlántico Norte	NA	26	376	35918	16	4	1979	NA	NA	NA	False	16 abril 1979
30251	Selaginellaceae	Selaginella	flexuosa	Selaginella flexuosa	26616587	13.75277	-84.99583	Nicaragua	Atlántico Norte	NA	26	379	35918	16	4	1979	NA	NA	NA	False	16 abril 1979
30260	Lomariopsidaceae	Lomariopsis	vestita	Lomariopsis vestita	26607996	13.74722	-84.99583	Nicaragua	Atlántico Norte	NA	27	382	35918	16	4	1979	NA	NA	NA	False	16 abril 1979
30269	Hymenophyllaceae	Trichomanes	rigidum	Trichomanes rigidum	26602085	13.74722	-84.99583	Nicaragua	Atlántico Norte	NA	27	383	35918	16	4	1979	NA	NA	NA	False	16 abril 1979
30277	Blechnaceae	Blechnum	fragile	Blechnum fragile	26602705	13.74722	-84.99583	Nicaragua	Atlántico Norte	NA	27	384	35918	16	4	1979	NA	NA	NA	False	16 abril 1979
30286	Polypodiaceae	Polypodium	plebeium	Polypodium plebeium	26607374	13.74722	-84.99583	Nicaragua	Atlántico Norte	NA	27	385	35918	16	4	1979	NA	NA	NA	False	16 abril 1979
30295	Lycopodiaceae	Huperzia	wilsonii	Huperzia wilsonii	26609271	13.74722	-84.99583	Nicaragua	Atlántico Norte	NA	27	386	35918	16	4	1979	NA	NA	NA	False	16 abril 1979
30304	Selaginellaceae	Selaginella	flexuosa	Selaginella flexuosa	26616587	13.74722	-84.99583	Nicaragua	Atlántico Norte	NA	27	389	35918	16	4	1979	NA	NA	NA	False	16 abril 1979
30313	Hymenophyllaceae	Trichomanes	collariatum	Trichomanes collariatum	26606403	13.74722	-84.99583	Nicaragua	Atlántico Norte	NA	27	391	35918	16	4	1979	NA	NA	NA	False	16 abril 1979
30322	Dryopteridaceae	Didymochlaena	truncatula	Didymochlaena truncatula	26601305	13.74722	-84.99583	Nicaragua	Atlántico Norte	NA	27	392	35918	16	4	1979	NA	NA	NA	False	16 abril 1979
30341	Hymenophyllaceae	Trichomanes	capillaceum	Trichomanes capillaceum var. capillaceum	26616708	13.74722	-84.99583	Nicaragua	Atlántico Norte	NA	27	393	35918	16	4	1979	NA	NA	NA	False	16 Apr 1979
30350	Pteridaceae	Vittaria	graminifolia	Vittaria graminifolia	26602651	13.74722	-84.99583	Nicaragua	Atlántico Norte	NA	27	395	35918	16	4	1979	NA	NA	NA	False	16 abril 1979
30365	Blechnaceae	Blechnum	occidentale	Blechnum occidentale	26602708	12.9833333	-85.85	Nicaragua	Matagalpa	NA	124	6611	37337	13	2	1981	NA	NA	NA	False	13 febrero 1981
30367	Pteridaceae	Adiantum	tenerum	Adiantum tenerum	26602687	13.63333	-84.81666	Nicaragua	Atlántico Norte	NA	97	4245	26943	10	3	1979	NA	NA	NA	False	10 Mar 1979
30392	Aspleniaceae	Asplenium	macilentum	Asplenium macilentum	26610781	13.7666667	-84.9833333	Nicaragua	Atlántico Norte	NA	111	5054	26943	10	4	1979	NA	NA	NA	False	10 April 1979
30401	Selaginellaceae	Selaginella	sertata	Selaginella sertata	26607558	11.66666	-86.36666	Nicaragua	Carazo	NA	52	69359	6311	13	7	1982	NA	NA	NA	False	13 July 1982
30403	Hymenophyllaceae	Trichomanes	reptans	Trichomanes reptans	26604281	13.74722	-84.99583	Nicaragua	Atlántico Norte	NA	27	397	35918	16	4	1979	NA	NA	NA	False	16 abril 1979
30419	Polypodiaceae	Campyloneurum	brevifolium	Campyloneurum brevifolium	26611101	13.7666667	-84.9833333	Nicaragua	Atlántico Norte	NA	111	5056	26943	10	4	1979	NA	NA	NA	False	10 April 1979
30421	Davalliaceae	Nephrolepis	hirsutula	Nephrolepis hirsutula	26602327	13.0333333	-85.25	Nicaragua	Matagalpa	NA	73	2703	37336	16	5	1980	NA	NA	NA	False	16 mayo 1980
30439	Polypodiaceae	Niphidium	crassifolium	Niphidium crassifolium	26602333	13.0333333	-85.25	Nicaragua	Matagalpa	NA	73	2705	37336	16	5	1980	NA	NA	NA	False	16 mayo 1980
30448	Dryopteridaceae	Elaphoglossum	grayumii	Elaphoglossum grayumii	26615337	13.74722	-84.99583	Nicaragua	Atlántico Norte	NA	27	402	35918	16	4	1979	NA	NA	NA	False	16 abril 1979
30456	Polypodiaceae	Pleopeltis	crassinervata	Pleopeltis crassinervata	26607338	12.9833333	-85.85	Nicaragua	Matagalpa	NA	124	6618	37337	13	2	1981	NA	NA	NA	False	13 febrero 1981
30472	Lycopodiaceae	Huperzia	dichotoma	Huperzia dichotoma	26608482	13.7666667	-84.9833333	Nicaragua	Atlántico Norte	NA	111	5061	26943	10	4	1979	NA	NA	NA	False	10 April 1979
30481	Pteridaceae	Adiantum	concinnum	Adiantum concinnum	26602672	11.66666	-86.36666	Nicaragua	Carazo	NA	52	69365	6311	13	7	1982	NA	NA	NA	False	13 July 1982
30490	Anemiaceae	Anemia	hirsuta	Anemia hirsuta	26600017	11.66666	-86.36666	Nicaragua	Carazo	NA	52	69366	6311	13	7	1982	NA	NA	NA	False	13 July 1982
30499	Selaginellaceae	Selaginella	novae-hollandiae	Selaginella novae-hollandiae	26607548	11.66666	-86.36666	Nicaragua	Carazo	NA	52	69367	6311	13	7	1982	NA	NA	NA	False	13 July 1982
30508	Selaginellaceae	Selaginella	sertata	Selaginella sertata	26607558	11.66666	-86.36666	Nicaragua	Carazo	NA	52	69368	6311	13	7	1982	NA	NA	NA	False	13 July 1982
30510	Polypodiaceae	Microgramma	percussa	Microgramma percussa	26613053	13.0333333	-85.25	Nicaragua	Matagalpa	NA	73	2714	37336	16	5	1980	NA	NA	NA	False	16 mayo 1980
30528	Tectariaceae	Tectaria	nicotianifolia	Tectaria nicotianifolia	26608208	13.0333333	-85.25	Nicaragua	Matagalpa	NA	73	2724	37336	16	5	1980	NA	NA	NA	False	16 mayo 1980
30544	Polypodiaceae	Polypodium	furfuraceum	Polypodium furfuraceum	26607366	12.9833333	-85.85	Nicaragua	Matagalpa	NA	124	6638	37337	13	2	1981	NA	NA	NA	False	13 febrero 1981
30553	Polypodiaceae	Polypodium	lindenianum	Polypodium lindenianum	26607371	12.9833333	-85.85	Nicaragua	Matagalpa	NA	124	6639	37337	13	2	1981	NA	NA	NA	False	13 febrero 1981
30562	Polypodiaceae	Pecluma	plumula	Pecluma plumula	26609073	12.9833333	-85.85	Nicaragua	Matagalpa	NA	124	6641	37337	13	2	1981	NA	NA	NA	False	13 febrero 1981
30564	Selaginellaceae	Selaginella	sertata	Selaginella sertata	26607558	11.91666	-86.06666	Nicaragua	Granada	NA	317	8876	37337	30	5	1981	NA	NA	NA	False	30 mayo 1981
30573	Aspleniaceae	Asplenium	abscissum	Asplenium abscissum	26602477	13.0333333	-85.25	Nicaragua	Matagalpa	NA	73	2735	37336	16	5	1980	NA	NA	NA	False	16 mayo 1980
30582	Pteridaceae	Adiantum	tetraphyllum	Adiantum tetraphyllum	26605599	13.0333333	-85.25	Nicaragua	Matagalpa	NA	73	2738	37336	16	5	1980	NA	NA	NA	False	16 mayo 1980
30607	Aspleniaceae	Asplenium	macilentum	Asplenium macilentum	26610781	13.6	-85.63333	Nicaragua	Jinotega	NA	1	101	37324	27	4	1980	NA	NA	NA	False	27 abril 1980
30616	Pteridaceae	Adiantum	concinnum	Adiantum concinnum	26602672	12.06666	-86.23333	Nicaragua	Managua	NA	168	4405	37337	7	11	1980	NA	NA	NA	False	7 noviembre 1980
30618	Pteridaceae	Adiantum	amplum	Adiantum amplum	26616805	11.91666	-86.06666	Nicaragua	Granada	NA	317	8897	37337	30	5	1981	NA	NA	NA	False	30 mayo 1981
30634	Polypodiaceae	Campyloneurum	angustifolium	Campyloneurum angustifolium	26602718	12.9833333	-85.85	Nicaragua	Matagalpa	NA	124	6651	37337	13	2	1981	NA	NA	NA	False	13 febrero 1981
30643	Polypodiaceae	Polypodium	furfuraceum	Polypodium furfuraceum	26607366	12.9833333	-85.85	Nicaragua	Matagalpa	NA	124	6663	37337	13	2	1981	NA	NA	NA	False	13 febrero 1981
30645	Tectariaceae	Tectaria	incisa	Tectaria incisa	26602579	13.0333333	-85.25	Nicaragua	Matagalpa	NA	73	2767	37336	16	5	1980	NA	NA	NA	False	16 mayo 1980
30661	Pteridaceae	Pityrogramma	calomelanos	Pityrogramma calomelanos	26600267	12.05	-86.26666	Nicaragua	Managua	NA	169	4423	37337	7	11	1980	NA	NA	NA	False	7 noviembre 1980
30670	Anemiaceae	Anemia	pastinacaria	Anemia pastinacaria	26600023	13.11666	-86.45	Nicaragua	Estelí	NA	53	69425	6311	15	7	1982	NA	NA	NA	False	15 July 1982
30679	Pteridaceae	Adiantum	concinnum	Adiantum concinnum	26602672	13.11666	-86.45	Nicaragua	Estelí	NA	53	69426	6311	15	7	1982	NA	NA	NA	False	15 July 1982
30681	Polypodiaceae	Serpocaulon	attenuatum	Serpocaulon attenuatum	50305221	11.98333	-86.13333	Nicaragua	Masaya	NA	318	8917	37337	30	5	1981	NA	NA	NA	False	30 mayo 1981
30690	Dryopteridaceae	Megalastrum	lunense	Megalastrum lunense	26609979	13.7361111	-84.9972222	Nicaragua	Atlántico Norte	NA	28	468	35918	18	4	1979	NA	NA	NA	False	18 abril 1979
30706	Blechnaceae	Blechnum	occidentale	Blechnum occidentale	26602708	12.05	-86.26666	Nicaragua	Managua	NA	169	4428	37337	7	11	1980	NA	NA	NA	False	7 noviembre 1980
30708	Tectariaceae	Tectaria	subebenea	Tectaria subebenea	26614980	13.7361111	-84.9972222	Nicaragua	Atlántico Norte	NA	28	469	35918	18	4	1979	NA	NA	NA	False	18 abril 1979
30717	Blechnaceae	Salpichlaena	volubilis	Salpichlaena volubilis	26609627	13.7361111	-84.9972222	Nicaragua	Atlántico Norte	NA	28	470	35918	18	4	1979	NA	NA	NA	False	18 abril 1979
30742	Pteridaceae	Pityrogramma	trifoliata	Pityrogramma trifoliata	26602392	13.7	-86.48333	Nicaragua	Nueva Segovia	NA	56	69440	6311	16	7	1982	NA	NA	NA	False	16 July 1982
30751	Pteridaceae	Adiantum	concinnum	Adiantum concinnum	26602672	12.05	-86.26666	Nicaragua	Managua	NA	169	4433	37337	7	11	1980	NA	NA	NA	False	7 noviembre 1980
30753	Pteridaceae	Hemionitis	rufa	Hemionitis rufa	26608623	11.98333	-86.13333	Nicaragua	Masaya	NA	318	8924	37337	30	5	1981	NA	NA	NA	False	30 mayo 1981
30762	Hymenophyllaceae	Trichomanes	collariatum	Trichomanes collariatum	26606403	13.7361111	-84.9972222	Nicaragua	Atlántico Norte	NA	28	476	35918	18	4	1979	NA	NA	NA	False	18 abril 1979
30780	Marattiaceae	Danaea	geniculata	Danaea geniculata	50211337	13.7361111	-84.9972222	Nicaragua	Atlántico Norte	NA	28	478	35918	18	4	1979	NA	NA	NA	False	18 abril 1979
30789	Polypodiaceae	Microgramma	percussa	Microgramma percussa	26613053	13.7361111	-84.9972222	Nicaragua	Atlántico Norte	NA	28	479	35918	18	4	1979	NA	NA	NA	False	18 abril 1979
30798	Aspleniaceae	Asplenium	auriculatum	Asplenium auriculatum	26602480	11.83333	-85.96666	Nicaragua	Granada	NA	374	15518	37337	26	2	1982	NA	NA	NA	False	26 febrero 1982
30814	Anemiaceae	Anemia	hirsuta	Anemia hirsuta	26600017	13.7	-86.48333	Nicaragua	Nueva Segovia	NA	56	69449	6311	16	7	1982	NA	NA	NA	False	16 July 1982
30816	Polypodiaceae	Polypodium	polypodioides	Polypodium polypodioides var. polypodioides	26607377	11.98333	-86.13333	Nicaragua	Masaya	NA	318	8935	37337	30	5	1981	NA	NA	NA	False	30 mayo 1981
30825	Selaginellaceae	Selaginella	acutifolia	Selaginella acutifolia	50271429	11.98333	-86.13333	Nicaragua	Masaya	NA	318	8936	37337	30	5	1981	NA	NA	NA	False	30 mayo 1981
30834	Blechnaceae	Salpichlaena	volubilis	Salpichlaena volubilis	26609627	13.7361111	-84.9972222	Nicaragua	Atlántico Norte	NA	28	489	35918	18	4	1979	NA	NA	NA	False	18 abril 1979
30850	Pteridaceae	Pityrogramma	calomelanos	Pityrogramma calomelanos	26600267	13.01666	-85.81666	Nicaragua	Matagalpa	NA	245	6692	37337	12	2	1981	NA	NA	NA	False	12 febrero 1981
30852	Pteridaceae	Vittaria	graminifolia	Vittaria graminifolia	26602651	13.7361111	-84.9972222	Nicaragua	Atlántico Norte	NA	28	490	35918	18	4	1979	NA	NA	NA	False	18 abril 1979
30861	Polypodiaceae	Polypodium	plebeium	Polypodium plebeium	26607374	13.7361111	-84.9972222	Nicaragua	Atlántico Norte	NA	28	491	35918	18	4	1979	NA	NA	NA	False	18 abril 1979
30870	Dryopteridaceae	Bolbitis	bernoullii	Bolbitis bernoullii	26607061	13.7361111	-84.9972222	Nicaragua	Atlántico Norte	NA	28	492	35918	18	4	1979	NA	NA	NA	False	18 abril 1979
30879	Lomariopsidaceae	Lomariopsis	vestita	Lomariopsis vestita	26607996	13.7361111	-84.9972222	Nicaragua	Atlántico Norte	NA	28	493	35918	18	4	1979	NA	NA	NA	False	18 abril 1979
30888	Pteridaceae	Ananthacorus	angustifolius	Ananthacorus angustifolius	26602266	12.4	-85.55	Nicaragua	Boaco	NA	140	3212	37337	30	9	1980	NA	NA	NA	False	30 septiembre 1980
30904	Lomariopsidaceae	Cyclopeltis	semicordata	Cyclopeltis semicordata	26602765	13.7666667	-84.9833333	Nicaragua	Atlántico Norte	NA	111	5081	26943	10	4	1979	NA	NA	NA	False	10 April 1979
30913	Dryopteridaceae	Bolbitis	portoricensis	Bolbitis portoricensis	26602716	13.7666667	-84.9833333	Nicaragua	Atlántico Norte	NA	111	5082	26943	10	4	1979	NA	NA	NA	False	10 April 1979
30922	Thelypteridaceae	Thelypteris	nicaraguensis	Thelypteris nicaraguensis	26607486	13.7666667	-84.9833333	Nicaragua	Atlántico Norte	NA	111	5083	26943	10	4	1979	NA	NA	NA	False	10 April 1979
30924	Hymenophyllaceae	Trichomanes	rigidum	Trichomanes rigidum	26602085	13.56666	-85.68333	Nicaragua	Jinotega	NA	277	7813	37337	28	3	1981	NA	NA	NA	False	28 marzo 1981
30933	Polypodiaceae	Polypodium	dulce	Polypodium dulce	26617524	11.83333	-85.96666	Nicaragua	Granada	NA	374	15521	37337	26	2	1982	NA	NA	NA	False	26 febrero 1982
30951	Selaginellaceae	Selaginella	flexuosa	Selaginella flexuosa	26616587	13.7375	-84.99166	Nicaragua	Atlántico Norte	NA	112	5092	26943	13	4	1979	NA	NA	NA	False	13 Apr 1979
30960	Pteridaceae	Vittaria	graminifolia	Vittaria graminifolia	26602651	13.7375	-84.99166	Nicaragua	Atlántico Norte	NA	112	5096	26943	13	4	1979	NA	NA	NA	False	13 Apr 1979
30969	Lomariopsidaceae	Lomariopsis	vestita	Lomariopsis vestita	26607996	13.7375	-84.99166	Nicaragua	Atlántico Norte	NA	112	5098	26943	13	4	1979	NA	NA	NA	False	13 Apr 1979
30985	Anemiaceae	Anemia	hirsuta	Anemia hirsuta	26600017	12.99166	-86.325	Nicaragua	Estelí	NA	59	69480	6311	17	7	1982	NA	NA	NA	False	17 July 1982
30987	Selaginellaceae	Selaginella	sertata	Selaginella sertata	26607558	11.9	-86.05	Nicaragua	Granada	NA	31	539	37336	15	1	1980	NA	NA	NA	False	15 enero 1980
31003	Pteridaceae	Adiantum	latifolium	Adiantum latifolium	26602677	14.06666	-84.63333	Nicaragua	Atlántico Norte	NA	89	3551	26943	27	2	1979	NA	NA	NA	False	27 Feb 1979
31005	Pteridaceae	Adiantum	concinnum	Adiantum concinnum	26602672	13.71666	-86.5	Nicaragua	Nueva Segovia	NA	60	69496	6311	17	7	1982	NA	NA	NA	False	17 July 1982
31021	Blechnaceae	Blechnum	occidentale	Blechnum occidentale	26602708	14.06666	-84.63333	Nicaragua	Atlántico Norte	NA	89	3556	26943	27	2	1979	NA	NA	NA	False	27 Feb 1979
31023	Dryopteridaceae	Elaphoglossum	grayumii	Elaphoglossum grayumii	26615337	13.7375	-84.99166	Nicaragua	Atlántico Norte	NA	112	5115	26943	13	4	1979	NA	NA	NA	False	13 Apr 1979
31039	Polypodiaceae	Polypodium	plebeium	Polypodium plebeium	26607374	13.23333	-86.25	Nicaragua	Estelí	NA	372	15403	37337	21	2	1982	NA	NA	NA	False	21 febrero 1982
31048	Polypodiaceae	Polypodium	lindenianum	Polypodium lindenianum	26607371	13	-85.91666	Nicaragua	Matagalpa	NA	142	3334	37337	7	10	1980	NA	NA	NA	False	7 octubre 1980
31057	Pteridaceae	Adiantum	latifolium	Adiantum latifolium	26602677	14.06666	-84.63333	Nicaragua	Atlántico Norte	NA	89	3564	26943	27	2	1979	NA	NA	NA	False	27 Feb 1979
31066	Thelypteridaceae	Thelypteris	nicaraguensis	Thelypteris nicaraguensis	26607486	14.06666	-84.63333	Nicaragua	Atlántico Norte	NA	89	3565	26943	27	2	1979	NA	NA	NA	False	27 Feb 1979
31068	Tectariaceae	Tectaria	athyrioides	Tectaria athyrioides	26614908	13.7375	-84.99166	Nicaragua	Atlántico Norte	NA	112	5124	26943	13	4	1979	NA	NA	NA	False	13 Apr 1979
31077	Hymenophyllaceae	Trichomanes	collariatum	Trichomanes collariatum	26606403	13.7375	-84.99166	Nicaragua	Atlántico Norte	NA	112	5125	26943	13	4	1979	NA	NA	NA	False	13 Apr 1979
31086	Dryopteridaceae	Elaphoglossum	nigrescens	Elaphoglossum nigrescens	26611625	13.7375	-84.99166	Nicaragua	Atlántico Norte	NA	112	5128	26943	13	4	1979	NA	NA	NA	False	13 Apr 1979
31102	Polypodiaceae	Pleopeltis	crassinervata	Pleopeltis crassinervata	26607338	13	-85.91666	Nicaragua	Matagalpa	NA	142	3335	37337	7	10	1980	NA	NA	NA	False	7 octubre 1980
31111	Cyatheaceae	Cyathea	multiflora	Cyathea multiflora	26606725	14.06666	-84.63333	Nicaragua	Atlántico Norte	NA	89	3574	26943	27	2	1979	NA	NA	NA	False	27 Feb 1979
31113	Athyriaceae	Diplazium	obscurum	Diplazium obscurum	26607149	13.7375	-84.99166	Nicaragua	Atlántico Norte	NA	112	5133	26943	13	4	1979	NA	NA	NA	False	13 Apr 1979
31122	Dryopteridaceae	Didymochlaena	truncatula	Didymochlaena truncatula	26601305	13.7375	-84.99166	Nicaragua	Atlántico Norte	NA	112	5134	26943	13	4	1979	NA	NA	NA	False	13 Apr 1979
31138	Pteridaceae	Pityrogramma	calomelanos	Pityrogramma calomelanos	26600267	14.06666	-84.63333	Nicaragua	Atlántico Norte	NA	89	3582	26943	27	2	1979	NA	NA	NA	False	27 Feb 1979
31146	Thelypteridaceae	Thelypteris	nicaraguensis	Thelypteris nicaraguensis	26607486	14.06666	-84.63333	Nicaragua	Atlántico Norte	NA	89	3584	26943	27	2	1979	NA	NA	NA	False	27 Feb 1979
31155	Blechnaceae	Blechnum	occidentale	Blechnum occidentale	26602708	14.06666	-84.63333	Nicaragua	Atlántico Norte	NA	89	3585	26943	27	2	1979	NA	NA	NA	False	27 Feb 1979
31157	Dryopteridaceae	Polybotrya	caudata	Polybotrya caudata	26606079	13.7375	-84.99166	Nicaragua	Atlántico Norte	NA	112	5144	26943	13	4	1979	NA	NA	NA	False	13 Apr 1979
31175	Lomariopsidaceae	Lomariopsis	vestita	Lomariopsis vestita	26607996	13.7375	-84.99166	Nicaragua	Atlántico Norte	NA	112	5145	26943	13	4	1979	NA	NA	NA	False	13 Apr 1979
31184	Dryopteridaceae	Polybotrya	osmundacea	Polybotrya osmundacea	26606080	13.7375	-84.99166	Nicaragua	Atlántico Norte	NA	112	5146	26943	13	4	1979	NA	NA	NA	False	13 Apr 1979
31202	Marattiaceae	Danaea	media	Danaea media	26608326	13.7	-84.73333	Nicaragua	Atlántico Norte	NA	83-15	1415	37528	17	8	1983	NA	NA	NA	False	17 agosto 1983
31211	Polypodiaceae	Microgramma	percussa	Microgramma percussa	26613053	13.63333	-84.81666	Nicaragua	Atlántico Norte	NA	97	4266	26943	10	3	1979	NA	NA	NA	False	10 Mar 1979
31220	Hymenophyllaceae	Trichomanes	reptans	Trichomanes reptans	26604281	13.1	-86.4166667	Nicaragua	Estelí	NA	36	599	35918	19	10	1979	NA	NA	NA	False	19 octubre 1979
31229	Marattiaceae	Danaea	geniculata	Danaea geniculata	50211337	13.725	-84.99583	Nicaragua	Atlántico Norte	NA	113	5177	26943	15	4	1979	NA	NA	NA	False	15 Apr 1979
31238	Polypodiaceae	Polypodium	alansmithii	Polypodium alansmithii	26609658	13.1	-86.4166667	Nicaragua	Estelí	NA	36	600	35918	19	10	1979	NA	NA	NA	False	19 octubre 1979
31247	Polypodiaceae	Pecluma	plumula	Pecluma plumula	26609073	13.1	-86.4166667	Nicaragua	Estelí	NA	36	601	35918	19	10	1979	NA	NA	NA	False	19 octubre 1979
31263	Thelypteridaceae	Thelypteris	oligocarpa	Thelypteris oligocarpa	26607446	11.81666	-85.96666	Nicaragua	Granada	NA	33	621	37336	17	1	1980	NA	NA	NA	False	17 enero 1980
31265	Hymenophyllaceae	Trichomanes	rigidum	Trichomanes rigidum	26602085	13.725	-84.99583	Nicaragua	Atlántico Norte	NA	113	5179	26943	15	4	1979	NA	NA	NA	False	15 Apr 1979
31274	Pteridaceae	Scoliosorus	ensiformis	Scoliosorus ensiformis	26607581	13.1	-86.4166667	Nicaragua	Estelí	NA	36	602	35918	19	10	1979	NA	NA	NA	False	19 octubre 1979
31289	Blechnaceae	Blechnum	falciculatum	Blechnum × falciculatum	26607676	11.81666	-85.96666	Nicaragua	Granada	NA	33	622	37336	17	1	1980	NA	NA	NA	False	17 enero 1980
31291	Selaginellaceae	Selaginella	flexuosa	Selaginella flexuosa	26616587	13.725	-84.99583	Nicaragua	Atlántico Norte	NA	113	5180	26943	15	4	1979	NA	NA	NA	False	15 Apr 1979
31301	Polypodiaceae	Polypodium	plesiosorum	Polypodium plesiosorum	26607375	13.1	-86.4166667	Nicaragua	Estelí	NA	36	603	35918	19	10	1979	NA	NA	NA	False	19 octubre 1979
31317	Polypodiaceae	Serpocaulon	falcaria	Serpocaulon falcaria	50305228	11.81666	-85.96666	Nicaragua	Granada	NA	33	623	37336	17	1	1980	NA	NA	NA	False	17 enero 1980
31319	Polypodiaceae	Loxogramme	mexicana	Loxogramme mexicana	26607285	13.1	-86.4166667	Nicaragua	Estelí	NA	36	604	35918	19	10	1979	NA	NA	NA	False	19 octubre 1979
31337	Blechnaceae	Salpichlaena	thalassica	Salpichlaena thalassica	26609414	13.725	-84.99583	Nicaragua	Atlántico Norte	NA	113	5182	26943	15	4	1979	NA	NA	NA	False	15 Apr 1979
31346	Cyatheaceae	Cyathea	gracilis	Cyathea gracilis	26614891	13.725	-84.99583	Nicaragua	Atlántico Norte	NA	113	5183	26943	15	4	1979	NA	NA	NA	False	15 Apr 1979
31362	Lycopodiaceae	Lycopodiella	cernua	Lycopodiella cernua	26601794	14.06666	-84.63333	Nicaragua	Atlántico Norte	NA	89	3628	26943	27	2	1979	NA	NA	NA	False	27 Feb 1979
31364	Cyatheaceae	Cyathea	fulva	Cyathea fulva	26607133	13.725	-84.99583	Nicaragua	Atlántico Norte	NA	113	5184	26943	15	4	1979	NA	NA	NA	False	15 Apr 1979
31373	Dryopteridaceae	Elaphoglossum	latifolium	Elaphoglossum latifolium	26607188	13.725	-84.99583	Nicaragua	Atlántico Norte	NA	113	5185	26943	15	4	1979	NA	NA	NA	False	15 Apr 1979
31382	Blechnaceae	Blechnum	ensiforme	Blechnum ensiforme	26607046	13.725	-84.99583	Nicaragua	Atlántico Norte	NA	113	5187	26943	15	4	1979	NA	NA	NA	False	15 Apr 1979
31391	Gleicheniaceae	Sticherus	furcatus	Sticherus furcatus	50294582	13.725	-84.99583	Nicaragua	Atlántico Norte	NA	113	5188	26943	15	4	1979	NA	NA	NA	False	15 Apr 1979
31400	Marattiaceae	Marattia	excavata	Marattia excavata	26607289	13.725	-84.99583	Nicaragua	Atlántico Norte	NA	113	5189	26943	15	4	1979	NA	NA	NA	False	15 Apr 1979
31416	Lycopodiaceae	Huperzia	bradeorum	Huperzia bradeorum	26616391	11.81666	-85.96666	Nicaragua	Granada	NA	33	634	37336	17	1	1980	NA	NA	NA	False	17 enero 1980
31418	Polypodiaceae	Microgramma	nitida	Microgramma nitida	26607292	13.63333	-84.81666	Nicaragua	Atlántico Norte	NA	97	4268	26943	10	3	1979	NA	NA	NA	False	10 Mar 1979
31427	Dryopteridaceae	Polystichum	muricatum	Polystichum muricatum	26607395	13.1	-86.4166667	Nicaragua	Estelí	NA	36	617	35918	19	10	1979	NA	NA	NA	False	19 octubre 1979
31436	Dryopteridaceae	Elaphoglossum	latifolium	Elaphoglossum latifolium	26607188	13.1	-86.4166667	Nicaragua	Estelí	NA	36	618	35918	19	10	1979	NA	NA	NA	False	19 octubre 1979
31452	Pteridaceae	Adiantum	concinnum	Adiantum concinnum	26602672	13	-86.3	Nicaragua	Estelí	NA	206	5592	37337	27	12	1980	NA	NA	NA	False	27 diciembre 1980
31454	Pteridaceae	Pteris	orizabae	Pteris orizabae	26607406	13.1	-86.4166667	Nicaragua	Estelí	NA	36	621	35918	19	10	1979	NA	NA	NA	False	19 octubre 1979
31463	Polypodiaceae	Niphidium	crassifolium	Niphidium crassifolium	26602333	13.73333	-84.99583	Nicaragua	Atlántico Norte	NA	114	5202	26943	17	4	1979	NA	NA	NA	False	17 Apr 1979
31471	Athyriaceae	Diplazium	werckleanum	Diplazium werckleanum	26607157	13.1	-86.4166667	Nicaragua	Estelí	NA	36	626	35918	19	10	1979	NA	NA	NA	False	19 octubre 1979
31480	Polypodiaceae	Micropolypodium	taenifolium	Micropolypodium taenifolium	26615388	11.83333	-85.96666	Nicaragua	Granada	NA	374	15534	37337	26	2	1982	NA	NA	NA	False	26 febrero 1982
31489	Polypodiaceae	Serpocaulon	ptilorhizon	Serpocaulon ptilorhizon	50290384	13.7333333	-84.9958333	Nicaragua	Atlántico Norte	NA	114	5204	26943	17	4	1979	NA	NA	NA	False	17 Apr 1979
31498	Hymenophyllaceae	Trichomanes	reptans	Trichomanes reptans	26604281	13.73333	-84.99583	Nicaragua	Atlántico Norte	NA	114	5216	26943	17	4	1979	NA	NA	NA	False	17 Apr 1979
31514	Polypodiaceae	Polypodium	sanctae-rosae	Polypodium sanctae-rosae	26607383	13	-86.3	Nicaragua	Estelí	NA	206	5594	37337	27	12	1980	NA	NA	NA	False	27 diciembre 1980
31516	Polypodiaceae	Pleopeltis	angusta	Pleopeltis angusta var. angusta	26617563	13.1	-86.4166667	Nicaragua	Estelí	NA	36	642	35918	19	10	1979	NA	NA	NA	False	19 octubre 1979
31525	Pteridaceae	Vittaria	graminifolia	Vittaria graminifolia	26602651	13.1	-86.4166667	Nicaragua	Estelí	NA	36	643	35918	19	10	1979	NA	NA	NA	False	19 octubre 1979
31534	Dryopteridaceae	Elaphoglossum	rubescens	Elaphoglossum rubescens	26607209	13.1	-86.4166667	Nicaragua	Estelí	NA	36	644	35918	19	10	1979	NA	NA	NA	False	19 octubre 1979
31543	Blechnaceae	Blechnum	ensiforme	Blechnum ensiforme	26607046	13.73333	-84.99583	Nicaragua	Atlántico Norte	NA	114	5223	26943	17	4	1979	NA	NA	NA	False	17 Apr 1979
31552	Pteridaceae	Pityrogramma	ebenea	Pityrogramma ebenea	26602387	13.1	-86.4166667	Nicaragua	Estelí	NA	36	647	35918	19	10	1979	NA	NA	NA	False	19 octubre 1979
31561	Polypodiaceae	Polypodium	plebeium	Polypodium plebeium	26607374	13.43333	-86.58333	Nicaragua	Madriz	NA	249	6854	37337	15	2	1981	NA	NA	NA	False	15 febrero 1981
31570	Polypodiaceae	Polypodium	lindenianum	Polypodium lindenianum	26607371	13.43333	-86.58333	Nicaragua	Madriz	NA	249	6855	37337	15	2	1981	NA	NA	NA	False	15 febrero 1981
31579	Aspleniaceae	Asplenium	fragrans	Asplenium fragrans	26607607	13.1	-86.4166667	Nicaragua	Estelí	NA	36	652	35918	19	10	1979	NA	NA	NA	False	19 octubre 1979
31588	Polypodiaceae	Phlebodium	pseudoaureum	Phlebodium pseudoaureum	26609930	13.1	-86.4166667	Nicaragua	Estelí	NA	36	658	35918	19	10	1979	NA	NA	NA	False	19 octubre 1979
31597	Polypodiaceae	Pecluma	atra	Pecluma atra	26610106	13.63333	-84.81666	Nicaragua	Atlántico Norte	NA	97	4273	26943	10	3	1979	NA	NA	NA	False	10 Mar 1979
31606	Polypodiaceae	Campyloneurum	angustifolium	Campyloneurum angustifolium	26602718	13.1	-86.4166667	Nicaragua	Estelí	NA	36	661	35918	19	10	1979	NA	NA	NA	False	19 octubre 1979
31615	Polypodiaceae	Cochlidium	serrulatum	Cochlidium serrulatum	26602752	11.83333	-85.98333	Nicaragua	Granada	NA	324	9122	37337	9	6	1981	NA	NA	NA	False	9 junio 1981
31624	Polypodiaceae	Campyloneurum	brevifolium	Campyloneurum brevifolium	26611101	13.63333	-84.81666	Nicaragua	Atlántico Norte	NA	97	4274	26943	10	3	1979	NA	NA	NA	False	10 Mar 1979
31640	Polypodiaceae	Pecluma	alfredii	Pecluma alfredii var. cupreolepis	50270877	13	-85.9166667	Nicaragua	Matagalpa	NA	34	692	37336	19	1	1980	NA	NA	NA	False	19 enero 1980
31649	Aspleniaceae	Asplenium	praemorsum	Asplenium praemorsum	26603363	13	-85.9166667	Nicaragua	Matagalpa	NA	34	693	37336	19	1	1980	NA	NA	NA	False	19 enero 1980
31658	Aspleniaceae	Asplenium	sphaerosporum	Asplenium sphaerosporum	26607036	13	-85.9166667	Nicaragua	Matagalpa	NA	34	694	37336	19	1	1980	NA	NA	NA	False	19 enero 1980
31667	Anemiaceae	Anemia	hirsuta	Anemia hirsuta	26600017	12.75	-86.26666	Nicaragua	León	NA	117	2462	37337	11	9	1980	NA	NA	NA	False	11 septiembre 1980
31677	Polypodiaceae	Pleopeltis	angusta	Pleopeltis angusta var. angusta	26617563	13	-85.9166667	Nicaragua	Matagalpa	NA	34	696	37336	19	1	1980	NA	NA	NA	False	19 enero 1980
31679	Polypodiaceae	Campyloneurum	angustifolium	Campyloneurum angustifolium	26602718	13.43333	-86.58333	Nicaragua	Madriz	NA	249	6883	37337	15	2	1981	NA	NA	NA	False	15 febrero 1981
31693	Selaginellaceae	Selaginella	acutifolia	Selaginella acutifolia	50271429	12.75	-86.26666	Nicaragua	León	NA	117	2462	37337	11	9	1980	NA	NA	NA	False	11 septiembre 1980
31695	Blechnaceae	Blechnum	appendiculatum	Blechnum appendiculatum	50055474	13.43333	-86.58333	Nicaragua	Madriz	NA	249	6884	37337	15	2	1981	NA	NA	NA	False	15 febrero 1981
31704	Aspleniaceae	Asplenium	praemorsum	Asplenium praemorsum	26603363	13.43333	-86.58333	Nicaragua	Madriz	NA	249	6885	37337	15	2	1981	NA	NA	NA	False	15 febrero 1981
31713	Selaginellaceae	Selaginella	arthritica	Selaginella arthritica	26609431	11.76666	-84.43333	Nicaragua	Atlántico Sur	NA	90	2996	37336	11	8	1982	NA	NA	NA	False	11 agosto 1982
31722	Hymenophyllaceae	Hymenophyllum	polyanthos	Hymenophyllum polyanthos	26606895	13.1	-86.4166667	Nicaragua	Estelí	NA	36	687	35918	19	10	1979	NA	NA	NA	False	19 octubre 1979
31731	Polypodiaceae	Microgramma	percussa	Microgramma percussa	26613053	12.4	-85.55	Nicaragua	Boaco	NA	140	3214	37337	30	9	1980	NA	NA	NA	False	30 septiembre 1980
31740	Thelypteridaceae	Thelypteris	nicaraguensis	Thelypteris nicaraguensis	26607486	11.76666	-84.43333	Nicaragua	Atlántico Sur	NA	90	2998	37336	11	8	1982	NA	NA	NA	False	11 agosto 1982
31749	Polypodiaceae	Polypodium	plebeium	Polypodium plebeium	26607374	11.8166667	-85.8	Nicaragua	Granada	NA	57	70	37337	1	5	1980	NA	NA	NA	False	1 mayo 1980
31758	Blechnaceae	Blechnum	ensiforme	Blechnum ensiforme	26607046	13.73333	-84.99583	Nicaragua	Atlántico Norte	NA	114	5245	26943	17	4	1979	NA	NA	NA	False	17 Apr 1979
31775	Polypodiaceae	Pleopeltis	macrocarpa	Pleopeltis macrocarpa var. macrocarpa	26615231	13	-85.9166667	Nicaragua	Matagalpa	NA	34	728	37336	19	1	1980	NA	NA	NA	False	19 enero 1980
31784	Thelypteridaceae	Thelypteris	hispidula	Thelypteris hispidula	26602606	14.05	-84.61666	Nicaragua	Atlántico Norte	NA	90	3668	26943	27	2	1979	NA	NA	NA	False	27 Feb 1979
31786	Blechnaceae	Salpichlaena	thalassica	Salpichlaena thalassica	26609414	13.73333	-84.99583	Nicaragua	Atlántico Norte	NA	114	5257	26943	17	4	1979	NA	NA	NA	False	17 Apr 1979
31802	Polypodiaceae	Phlebodium	pseudoaureum	Phlebodium pseudoaureum	26609930	13	-85.9166667	Nicaragua	Matagalpa	NA	34	738	37336	19	1	1980	NA	NA	NA	False	19 enero 1980
31811	Polypodiaceae	Polypodium	polypodioides	Polypodium polypodioides var. aciculare	26601953	13	-85.9166667	Nicaragua	Matagalpa	NA	34	739	37336	19	1	1980	NA	NA	NA	False	19 enero 1980
31828	Pteridaceae	Pteris	quadriaurita	Pteris quadriaurita	26600814	13	-85.9166667	Nicaragua	Matagalpa	NA	34	741	37336	19	1	1980	NA	NA	NA	False	19 enero 1980
31830	Polypodiaceae	Pleopeltis	angusta	Pleopeltis angusta var. angusta	26617563	13.43333	-86.58333	Nicaragua	Madriz	NA	249	6927	37337	15	2	1981	NA	NA	NA	False	15 febrero 1981
31846	Polypodiaceae	Polypodium	lindenianum	Polypodium lindenianum	26607371	13	-85.9166667	Nicaragua	Matagalpa	NA	34	744	37336	19	1	1980	NA	NA	NA	False	19 enero 1980
31855	Polypodiaceae	Niphidium	crassifolium	Niphidium crassifolium	26602333	13	-85.9166667	Nicaragua	Matagalpa	NA	34	745	37336	19	1	1980	NA	NA	NA	False	19 enero 1980
31857	Polypodiaceae	Polypodium	plebeium	Polypodium plebeium	26607374	11.85	-86	Nicaragua	Granada	NA	176	4690	37337	24	11	1980	NA	NA	NA	False	24 noviembre 1980
31866	Polypodiaceae	Niphidium	crassifolium	Niphidium crassifolium	26602333	13.63333	-84.81666	Nicaragua	Atlántico Norte	NA	97	4281	26943	10	3	1979	NA	NA	NA	False	10 Mar 1979
31875	Polypodiaceae	Serpocaulon	loriceum	Serpocaulon loriceum	50305216	11.85	-86	Nicaragua	Granada	NA	176	4691	37337	24	11	1980	NA	NA	NA	False	24 noviembre 1980
31898	Polypodiaceae	Pleopeltis	crassinervata	Pleopeltis crassinervata	26607338	13.06666	-85.98333	Nicaragua	Jinotega	NA	35	757	37336	20	1	1980	NA	NA	NA	False	20 enero 1980
31907	Polypodiaceae	Pleopeltis	angusta	Pleopeltis angusta var. angusta	26617563	13.06666	-85.98333	Nicaragua	Jinotega	NA	35	758	37336	20	1	1980	NA	NA	NA	False	20 enero 1980
31909	Polypodiaceae	Microgramma	percussa	Microgramma percussa	26613053	13.7833333	-84.5166667	Nicaragua	Atlántico Norte	NA	115	5281	26943	22	4	1979	NA	NA	NA	False	22 April 1979
31925	Thelypteridaceae	Thelypteris	oligocarpa	Thelypteris oligocarpa	26607446	13.58333	-85.65	Nicaragua	Jinotega	NA	3	131	37324	13	7	1980	NA	NA	NA	False	13 julio 1980
31934	Davalliaceae	Nephrolepis	hirsutula	Nephrolepis hirsutula	26602327	11.76666	-84.4	Nicaragua	Atlántico Sur	NA	91	3058	37336	12	8	1982	NA	NA	NA	False	12 agosto 1982
31943	Thelypteridaceae	Thelypteris	praetermissa	Thelypteris praetermissa	26608277	13.58333	-85.65	Nicaragua	Jinotega	NA	3	132	37324	13	7	1980	NA	NA	NA	False	13 julio 1980
31946	Polypodiaceae	Microgramma	percussa	Microgramma percussa	26613053	11.66666	-84.36666	Nicaragua	Atlántico Sur	NA	92	3065	37336	13	8	1982	NA	NA	NA	False	13 agosto 1982
31955	Hymenophyllaceae	Trichomanes	diversifrons	Trichomanes diversifrons	26606491	13.7833333	-84.5166667	Nicaragua	Atlántico Norte	NA	115	5298	26943	22	4	1979	NA	NA	NA	False	22 April 1979
31964	Polypodiaceae	Polypodium	dulce	Polypodium dulce	26617524	11.83333	-85.96666	Nicaragua	Granada	NA	374	15549	37337	26	2	1982	NA	NA	NA	False	26 febrero 1982
31973	Dryopteridaceae	Polybotrya	caudata	Polybotrya caudata	26606079	13.7833333	-84.5166667	Nicaragua	Atlántico Norte	NA	115	5299	26943	22	4	1979	NA	NA	NA	False	22 April 1979
31982	Dryopteridaceae	Olfersia	cervina	Olfersia cervina	26608069	13.7833333	-84.5166667	Nicaragua	Atlántico Norte	NA	115	5302	26943	22	4	1979	NA	NA	NA	False	22 April 1979
31991	Dryopteridaceae	Elaphoglossum	latifolium	Elaphoglossum latifolium	26607188	11.85	-86	Nicaragua	Granada	NA	176	4726	37337	24	11	1980	NA	NA	NA	False	24 noviembre 1980
32000	Tectariaceae	Tectaria	panamensis	Tectaria panamensis	26608932	13.7833333	-84.5166667	Nicaragua	Atlántico Norte	NA	115	5305	26943	22	4	1979	NA	NA	NA	False	22 April 1979
32009	Polypodiaceae	Niphidium	crassifolium	Niphidium crassifolium	26602333	13.7833333	-84.5166667	Nicaragua	Atlántico Norte	NA	115	5306	26943	22	4	1979	NA	NA	NA	False	22 April 1979
32018	Polypodiaceae	Campyloneurum	brevifolium	Campyloneurum brevifolium	26611101	11.66666	-84.36666	Nicaragua	Atlántico Sur	NA	92	3079	37336	13	8	1982	NA	NA	NA	False	13 agosto 1982
32026	Cyatheaceae	Cyathea	bicrenata	Cyathea bicrenata	26607512	13.7833333	-84.5166667	Nicaragua	Atlántico Norte	NA	115	5310	26943	22	4	1979	NA	NA	NA	False	22 April 1979
32034	Pteridaceae	Pityrogramma	calomelanos	Pityrogramma calomelanos	26600267	13.7833333	-84.5166667	Nicaragua	Atlántico Norte	NA	115	5314	26943	22	4	1979	NA	NA	NA	False	22 April 1979
32043	Gleicheniaceae	Sticherus	bifidus	Sticherus bifidus	26606157	13.7833333	-84.5166667	Nicaragua	Atlántico Norte	NA	115	5313	26943	22	4	1979	NA	NA	NA	False	22 April 1979
32052	Hymenophyllaceae	Hymenophyllum	fucoides	Hymenophyllum fucoides	26602026	11.85	-86	Nicaragua	Granada	NA	176	4735	37337	24	11	1980	NA	NA	NA	False	24 noviembre 1980
32061	Polypodiaceae	Campyloneurum	brevifolium	Campyloneurum brevifolium	26611101	13.6333333	-84.8	Nicaragua	Atlántico Norte	NA	98	4284	26943	10	3	1979	NA	NA	NA	False	10 March 1979
32070	Hymenophyllaceae	Hymenophyllum	hirsutum	Hymenophyllum hirsutum	26602027	11.85	-86	Nicaragua	Granada	NA	176	4735	37337	24	11	1980	NA	NA	NA	False	24 noviembre 1980
32079	Blechnaceae	Blechnum	appendiculatum	Blechnum appendiculatum	50055474	11.85	-86	Nicaragua	Granada	NA	176	4736	37337	24	11	1980	NA	NA	NA	False	24 noviembre 1980
32088	Lygodiaceae	Lygodium	heterodoxum	Lygodium heterodoxum	26607287	13.7833333	-84.5166667	Nicaragua	Atlántico Norte	NA	115	5317	26943	22	4	1979	NA	NA	NA	False	22 April 1979
32097	Aspleniaceae	Asplenium	pteropus	Asplenium pteropus	26602531	11.83333	-85.96666	Nicaragua	Granada	NA	374	15551	37337	26	2	1982	NA	NA	NA	False	26 febrero 1982
32112	Tectariaceae	Tectaria	panamensis	Tectaria panamensis	26608932	14.06666	-84.63333	Nicaragua	Atlántico Norte	NA	89	3533	26943	27	2	1979	NA	NA	NA	False	27 Feb 1979
32115	Dryopteridaceae	Elaphoglossum	latifolium	Elaphoglossum latifolium	26607188	11.63333	-84.35	Nicaragua	Atlántico Sur	NA	93	3092	37336	13	8	1982	NA	NA	NA	False	13 agosto 1982
32124	Pteridaceae	Adiantum	concinnum	Adiantum concinnum	26602672	13	-85.93333	Nicaragua	Matagalpa	NA	252	6983	37337	20	2	1981	NA	NA	NA	False	20 febrero 1981
32127	Selaginellaceae	Selaginella	schizobasis	Selaginella schizobasis	26607557	11.53333	-86.175	Nicaragua	Carazo	NA	84-7	88	37365	22	6	1984	23	6	1984	False	22 junio 1984 - 23 junio 1984
32139	Pteridaceae	Radiovittaria	stipitata	Radiovittaria stipitata	50093901	14.06666	-84.63333	Nicaragua	Atlántico Norte	NA	89	3535	26943	27	2	1979	NA	NA	NA	False	27 Feb 1979
32142	Davalliaceae	Nephrolepis	hirsutula	Nephrolepis hirsutula	26602327	13.7833333	-84.5166667	Nicaragua	Atlántico Norte	NA	115	5319	26943	22	4	1979	NA	NA	NA	False	22 April 1979
32151	Dryopteridaceae	Elaphoglossum	peltatum	Elaphoglossum peltatum	26608050	13.7833333	-84.5166667	Nicaragua	Atlántico Norte	NA	115	5321	26943	22	4	1979	NA	NA	NA	False	22 April 1979
32160	Polypodiaceae	Microgramma	percussa	Microgramma percussa	26613053	11.63333	-84.35	Nicaragua	Atlántico Sur	NA	93	3098	37336	13	8	1982	NA	NA	NA	False	13 agosto 1982
32169	Dryopteridaceae	Elaphoglossum	herminieri	Elaphoglossum herminieri	26602251	13.7833333	-84.5166667	Nicaragua	Atlántico Norte	NA	115	5324	26943	22	4	1979	NA	NA	NA	False	22 April 1979
32184	Tectariaceae	Tectaria	panamensis	Tectaria panamensis	26608932	14.06666	-84.63333	Nicaragua	Atlántico Norte	NA	89	3541	26943	27	2	1979	NA	NA	NA	False	27 Feb 1979
32193	Dryopteridaceae	Polybotrya	caudata	Polybotrya caudata	26606079	14.06666	-84.63333	Nicaragua	Atlántico Norte	NA	89	3542	26943	27	2	1979	NA	NA	NA	False	27 Feb 1979
32202	Thelypteridaceae	Thelypteris	balbisii	Thelypteris balbisii	26602590	14.06666	-84.63333	Nicaragua	Atlántico Norte	NA	89	3545	26943	27	2	1979	NA	NA	NA	False	27 Feb 1979
32205	Cyatheaceae	Cyathea	multiflora	Cyathea multiflora	26606725	13.7833333	-84.5166667	Nicaragua	Atlántico Norte	NA	115	5329	26943	22	4	1979	NA	NA	NA	False	22 April 1979
32214	Lomariopsidaceae	Lomariopsis	vestita	Lomariopsis vestita	26607996	13.7833333	-84.5166667	Nicaragua	Atlántico Norte	NA	115	5331	26943	22	4	1979	NA	NA	NA	False	22 April 1979
32223	Polypodiaceae	Dicranoglossum	panamense	Dicranoglossum panamense	26609177	13.7833333	-84.5166667	Nicaragua	Atlántico Norte	NA	115	5333	26943	22	4	1979	NA	NA	NA	False	22 April 1979
32232	Polypodiaceae	Pleopeltis	crassinervata	Pleopeltis crassinervata	26607338	13.05	-85.95	Nicaragua	Jinotega	NA	47	1051	37324	29	7	1981	NA	NA	NA	False	29 julio 1981
32240	Aspleniaceae	Asplenium	abscissum	Asplenium abscissum	26602477	11.83333	-85.96666	Nicaragua	Granada	NA	374	15553	37337	26	2	1982	NA	NA	NA	False	26 febrero 1982
32256	Polypodiaceae	Pleopeltis	crassinervata	Pleopeltis crassinervata	26607338	13.06666	-85.98333	Nicaragua	Jinotega	NA	35	814	37336	20	1	1980	NA	NA	NA	False	20 enero 1980
32265	Tectariaceae	Tectaria	panamensis	Tectaria panamensis	26608932	14.6666667	-84.1166667	Nicaragua	Atlántico Norte	NA	92	3755	26943	2	3	1979	NA	NA	NA	False	02 March 1979
32267	Polypodiaceae	Phlebodium	pseudoaureum	Phlebodium pseudoaureum	26609930	13.05	-85.95	Nicaragua	Jinotega	NA	47	1056	37324	29	7	1981	NA	NA	NA	False	29 julio 1981
32277	Polypodiaceae	Niphidium	crassifolium	Niphidium crassifolium	26602333	13.05	-85.95	Nicaragua	Jinotega	NA	47	1059	37324	29	7	1981	NA	NA	NA	False	29 julio 1981
32286	Polypodiaceae	Polypodium	plebeium	Polypodium plebeium	26607374	11.83333	-85.96666	Nicaragua	Granada	NA	374	15554	37337	26	2	1982	NA	NA	NA	False	26 febrero 1982
32295	Athyriaceae	Diplazium	werckleanum	Diplazium werckleanum	26607157	13.05	-85.95	Nicaragua	Jinotega	NA	47	1060	37324	29	7	1981	NA	NA	NA	False	29 julio 1981
32303	Aspleniaceae	Asplenium	miradorense	Asplenium miradorense	26607025	13	-85.93333	Nicaragua	Matagalpa	NA	252	7015	37337	20	2	1981	NA	NA	NA	False	20 febrero 1981
32312	Polypodiaceae	Campyloneurum	angustifolium	Campyloneurum angustifolium	26602718	13	-85.93333	Nicaragua	Matagalpa	NA	252	7016	37337	20	2	1981	NA	NA	NA	False	20 febrero 1981
32321	Polypodiaceae	Polypodium	lindenianum	Polypodium lindenianum	26607371	13.18333	-85.86666	Nicaragua	Jinotega	NA	36	828	37336	20	1	1980	NA	NA	NA	False	20 enero 1980
32331	Polypodiaceae	Pleopeltis	crassinervata	Pleopeltis crassinervata	26607338	13	-85.93333	Nicaragua	Matagalpa	NA	252	7017	37337	20	2	1981	NA	NA	NA	False	20 febrero 1981
32346	Pteridaceae	Adiantum	trapeziforme	Adiantum trapeziforme	26606994	11.75	-85.8	Nicaragua	Granada	NA	83	1920	37324	20	1	1982	NA	NA	NA	False	20 enero 1982
32348	Polypodiaceae	Polypodium	furfuraceum	Polypodium furfuraceum	26607366	13	-85.93333	Nicaragua	Matagalpa	NA	252	7019	37337	20	2	1981	NA	NA	NA	False	20 febrero 1981
32364	Polypodiaceae	Polypodium	furfuraceum	Polypodium furfuraceum	26607366	13	-85.91666	Nicaragua	Matagalpa	NA	142	3365	37337	7	10	1980	NA	NA	NA	False	7 octubre 1980
32373	Selaginellaceae	Selaginella	sertata	Selaginella sertata	26607558	11.85	-85.95	Nicaragua	Granada	NA	121	2599	37337	16	9	1980	NA	NA	NA	False	16 septiembre 1980
32376	Dryopteridaceae	Olfersia	cervina	Olfersia cervina	26608069	13.73333	-84.9875	Nicaragua	Atlántico Norte	NA	116	5916	26943	14	3	1980	NA	NA	NA	False	14 Mar 1980
32385	Tectariaceae	Tectaria	subebenea	Tectaria subebenea	26614980	13.73333	-84.9875	Nicaragua	Atlántico Norte	NA	116	5919	26943	14	3	1980	NA	NA	NA	False	14 Mar 1980
32394	Marattiaceae	Danaea	media	Danaea media	26608326	13.73333	-84.9875	Nicaragua	Atlántico Norte	NA	116	5921	26943	14	3	1980	NA	NA	NA	False	14 Mar 1980
32403	Tectariaceae	Tectaria	incisa	Tectaria incisa	26602579	13.73333	-84.9875	Nicaragua	Atlántico Norte	NA	116	5924	26943	14	3	1980	NA	NA	NA	False	14 Mar 1980
32412	Polypodiaceae	Campyloneurum	angustifolium	Campyloneurum angustifolium	26602718	11.83333	-85.96666	Nicaragua	Granada	NA	374	15557	37337	26	2	1982	NA	NA	NA	False	26 febrero 1982
32421	Tectariaceae	Tectaria	nicotianifolia	Tectaria nicotianifolia	26608208	13.73333	-84.9875	Nicaragua	Atlántico Norte	NA	116	5925	26943	14	3	1980	NA	NA	NA	False	14 Mar 1980
32430	Salviniaceae	Salvinia	minima	Salvinia minima	26602845	12.10833	-85.8875	Nicaragua	Granada	NA	49	1091	37324	5	8	1981	NA	NA	NA	False	5 agosto 1981
32439	Aspleniaceae	Asplenium	serratum	Asplenium serratum	26602547	13.73333	-84.9875	Nicaragua	Atlántico Norte	NA	116	5926	26943	14	3	1980	NA	NA	NA	False	14 Mar 1980
32447	Polypodiaceae	Pecluma	alfredii	Pecluma alfredii var. cupreolepis	50270877	13	-85.93333	Nicaragua	Matagalpa	NA	252	7042	37337	20	2	1981	NA	NA	NA	False	20 febrero 1981
32457	Polypodiaceae	Campyloneurum	repens	Campyloneurum repens	26607865	13.73333	-84.9875	Nicaragua	Atlántico Norte	NA	116	5927	26943	14	3	1980	NA	NA	NA	False	14 Mar 1980
32472	Pteridaceae	Hemionitis	palmata	Hemionitis palmata	26602291	11.85	-85.95	Nicaragua	Granada	NA	121	2612	37337	16	9	1980	NA	NA	NA	False	16 septiembre 1980
32475	Dryopteridaceae	Elaphoglossum	grayumii	Elaphoglossum grayumii	26615337	13.73333	-84.9875	Nicaragua	Atlántico Norte	NA	116	5926	26943	14	3	1980	NA	NA	NA	False	14 Mar 1980
32484	Polypodiaceae	Niphidium	crassifolium	Niphidium crassifolium	26602333	13	-85.93333	Nicaragua	Matagalpa	NA	252	7044	37337	20	2	1981	NA	NA	NA	False	20 febrero 1981
32493	Athyriaceae	Diplazium	franconis	Diplazium franconis	26607142	13	-85.93333	Nicaragua	Matagalpa	NA	252	7045	37337	20	2	1981	NA	NA	NA	False	20 febrero 1981
32508	Metaxyaceae	Metaxya	rostrata	Metaxya rostrata	26606568	14.6666667	-84.1166667	Nicaragua	Atlántico Norte	NA	92	3799	26943	2	3	1979	NA	NA	NA	False	02 March 1979
32520	Aspleniaceae	Asplenium	abscissum	Asplenium abscissum	26602477	13.73333	-84.9875	Nicaragua	Atlántico Norte	NA	116	5930	26943	14	3	1980	NA	NA	NA	False	14 Mar 1980
32529	Lomariopsidaceae	Lomariopsis	vestita	Lomariopsis vestita	26607996	13.73333	-84.9875	Nicaragua	Atlántico Norte	NA	116	5931	26943	14	3	1980	NA	NA	NA	False	14 Mar 1980
32538	Dennstaedtiaceae	Pteridium	caudatum	Pteridium caudatum	26603756	13.18333	-85.86666	Nicaragua	Jinotega	NA	36	860	37336	20	1	1980	NA	NA	NA	False	20 enero 1980
32547	Aspleniaceae	Asplenium	cristatum	Asplenium cristatum	26602488	11.83333	-85.96666	Nicaragua	Granada	NA	374	15558	37337	26	2	1982	NA	NA	NA	False	26 febrero 1982
32556	Polypodiaceae	Niphidium	crassifolium	Niphidium crassifolium	26602333	13.18333	-85.86666	Nicaragua	Jinotega	NA	36	861	37336	20	1	1980	NA	NA	NA	False	20 enero 1980
32565	Athyriaceae	Diplazium	striatastrum	Diplazium striatastrum	26607827	13.73333	-84.9875	Nicaragua	Atlántico Norte	NA	116	5934	26943	14	3	1980	NA	NA	NA	False	14 Mar 1980
32574	Dryopteridaceae	Didymochlaena	truncatula	Didymochlaena truncatula	26601305	13.73333	-84.9875	Nicaragua	Atlántico Norte	NA	116	5935	26943	14	3	1980	NA	NA	NA	False	14 Mar 1980
32582	Polypodiaceae	Polypodium	plesiosorum	Polypodium plesiosorum	26607375	13.18333	-85.86666	Nicaragua	Jinotega	NA	36	866	37336	20	1	1980	NA	NA	NA	False	20 enero 1980
32591	Hymenophyllaceae	Trichomanes	collariatum	Trichomanes collariatum	26606403	13.73333	-84.9875	Nicaragua	Atlántico Norte	NA	116	5938	26943	14	3	1980	NA	NA	NA	False	14 Mar 1980
32600	Polypodiaceae	Campyloneurum	angustifolium	Campyloneurum angustifolium	26602718	13.18333	-85.86666	Nicaragua	Jinotega	NA	36	867	37336	20	1	1980	NA	NA	NA	False	20 enero 1980
32615	Polypodiaceae	Polypodium	colpodes	Polypodium colpodes	50211155	11.85	-85.95	Nicaragua	Granada	NA	121	2625	37337	16	9	1980	NA	NA	NA	False	16 septiembre 1980
32618	Polypodiaceae	Serpocaulon	falcaria	Serpocaulon falcaria	50305228	11.8166667	-85.8	Nicaragua	Granada	NA	57	71	37337	1	5	1980	NA	NA	NA	False	1 mayo 1980
32626	Polypodiaceae	Polypodium	plebeium	Polypodium plebeium	26607374	11.83333	-85.96666	Nicaragua	Granada	NA	374	15559	37337	26	2	1982	NA	NA	NA	False	26 febrero 1982
32637	Selaginellaceae	Selaginella	acutifolia	Selaginella acutifolia	50271429	12.18333	-85.35	Nicaragua	Chontales	NA	83-46	22378	2493	4	8	1983	6	8	1983	False	4 Aug 1983 - 6 Aug 1983
32641	Woodsiaceae	Athyrium	skinneri	Athyrium skinneri	26607650	11.85	-85.95	Nicaragua	Granada	NA	121	2631	37337	16	9	1980	NA	NA	NA	False	16 septiembre 1980
32650	Pteridaceae	Adiantum	concinnum	Adiantum concinnum	26602672	11.85	-85.95	Nicaragua	Granada	NA	121	2632	37337	16	9	1980	NA	NA	NA	False	16 septiembre 1980
32659	Aspleniaceae	Asplenium	formosum	Asplenium formosum	26602496	11.85	-85.95	Nicaragua	Granada	NA	121	2633	37337	16	9	1980	NA	NA	NA	False	16 septiembre 1980
32662	Polypodiaceae	Campyloneurum	brevifolium	Campyloneurum brevifolium	26611101	13.18333	-85.86666	Nicaragua	Jinotega	NA	36	877	37336	20	1	1980	NA	NA	NA	False	20 enero 1980
32671	Polypodiaceae	Polypodium	rhodopleuron	Polypodium rhodopleuron	26607382	13.18333	-85.86666	Nicaragua	Jinotega	NA	36	878	37336	20	1	1980	NA	NA	NA	False	20 enero 1980
32680	Polypodiaceae	Polypodium	plebeium	Polypodium plebeium	26607374	11.8166667	-85.8	Nicaragua	Granada	NA	57	85	37337	1	5	1980	NA	NA	NA	False	1 mayo 1980
32695	Polypodiaceae	Polypodium	polypodioides	Polypodium polypodioides var. polypodioides	26607377	11.85	-85.95	Nicaragua	Granada	NA	121	2640	37337	16	9	1980	NA	NA	NA	False	16 septiembre 1980
32698	Marattiaceae	Marattia	excavata	Marattia excavata	26607289	13.74166	-84.99583	Nicaragua	Atlántico Norte	NA	117	5958	26943	14	3	1980	NA	NA	NA	False	14 Mar 1980
32713	Polypodiaceae	Dicranoglossum	panamense	Dicranoglossum panamense	26609177	11.06666	-84.45	Nicaragua	Río San Juan	NA	104	3192	37336	26	9	1982	NA	NA	NA	False	26 septiembre 1982
32722	Aspleniaceae	Asplenium	pumilum	Asplenium pumilum	26602532	11.85	-85.9666667	Nicaragua	Granada	NA	122	2653	37337	16	9	1980	NA	NA	NA	False	16 septiembre 1980
32731	Polypodiaceae	Phlebodium	pseudoaureum	Phlebodium pseudoaureum	26609930	13	-85.91666	Nicaragua	Matagalpa	NA	142	3371	37337	7	10	1980	NA	NA	NA	False	7 octubre 1980
32740	Polypodiaceae	Campyloneurum	aphanophlebium	Campyloneurum aphanophlebium	26614666	13.7333333	-84.9875	Nicaragua	Atlántico Norte	NA	118	5971	26943	15	3	1980	NA	NA	NA	False	15 March 1980
32744	Selaginellaceae	Selaginella	acutifolia	Selaginella acutifolia	50271429	12.1833333	-85.35	Nicaragua	Chontales	NA	84-71	23344	2493	30	10	1984	2	11	1984	False	30 October 1984 - 02 November 1984
32749	Polypodiaceae	Polypodium	polypodioides	Polypodium polypodioides var. aciculare	26601953	13	-85.91666	Nicaragua	Matagalpa	NA	142	3372	37337	7	10	1980	NA	NA	NA	False	7 octubre 1980
32751	Polypodiaceae	Serpocaulon	attenuatum	Serpocaulon attenuatum	50305221	12.01666	-86.15	Nicaragua	Masaya	NA	52	1148	37324	5	8	1981	NA	NA	NA	False	5 agosto 1981
32761	Pteridaceae	Cheilanthes	brachypus	Cheilanthes brachypus	26608816	12.01666	-86.15	Nicaragua	Masaya	NA	52	1150	37324	5	8	1981	NA	NA	NA	False	5 agosto 1981
32763	Selaginellaceae	Selaginella	flagellata	Selaginella flagellata	26607540	12.1833333	-85.35	Nicaragua	Chontales	NA	84-71	23345	2493	30	10	1984	2	11	1984	False	30 October 1984 - 02 November 1984
32769	Polypodiaceae	Polypodium	polypodioides	Polypodium polypodioides var. polypodioides	26607377	12.01666	-86.15	Nicaragua	Masaya	NA	52	1151	37324	5	8	1981	NA	NA	NA	False	5 agosto 1981
32784	Pteridaceae	Adiantum	lunulatum	Adiantum lunulatum	26603272	11.85	-85.9666667	Nicaragua	Granada	NA	122	2669	37337	16	9	1980	NA	NA	NA	False	16 septiembre 1980
32787	Blechnaceae	Blechnum	falciculatum	Blechnum × falciculatum	26607676	11.8166667	-85.8	Nicaragua	Granada	NA	57	117	37337	1	5	1980	NA	NA	NA	False	1 mayo 1980
32790	Hymenophyllaceae	Trichomanes	pinnatum	Trichomanes pinnatum	26602834	13.53333	-84.5	Nicaragua	Atlántico Norte	NA	82-32	21700	2493	4	7	1982	NA	NA	NA	False	4 Jul 1982
32802	Selaginellaceae	Selaginella	sertata	Selaginella sertata	26607558	11.85	-85.9666667	Nicaragua	Granada	NA	122	2671	37337	16	9	1980	NA	NA	NA	False	16 septiembre 1980
32811	Selaginellaceae	Selaginella	arthritica	Selaginella arthritica	26609431	11.06666	-84.45	Nicaragua	Río San Juan	NA	104	3213	37336	26	9	1982	NA	NA	NA	False	26 septiembre 1982
32814	Dryopteridaceae	Elaphoglossum	furfuraceum	Elaphoglossum furfuraceum	26615179	11.8166667	-85.8	Nicaragua	Granada	NA	57	126	37337	1	5	1980	NA	NA	NA	False	1 mayo 1980
32829	Blechnaceae	Blechnum	appendiculatum	Blechnum appendiculatum	50055474	13	-85.91666	Nicaragua	Matagalpa	NA	142	3373	37337	7	10	1980	NA	NA	NA	False	7 octubre 1980
32838	Polypodiaceae	Niphidium	crassifolium	Niphidium crassifolium	26602333	13.7333333	-84.9875	Nicaragua	Atlántico Norte	NA	118	5982	26943	15	3	1980	NA	NA	NA	False	15 March 1980
32841	Pteridaceae	Hemionitis	rufa	Hemionitis rufa	26608623	12.01666	-86.15	Nicaragua	Masaya	NA	52	1168	37324	5	8	1981	NA	NA	NA	False	5 agosto 1981
32856	Polypodiaceae	Polypodium	colpodes	Polypodium colpodes	50211155	11.85	-85.9666667	Nicaragua	Granada	NA	122	2690	37337	16	9	1980	NA	NA	NA	False	16 septiembre 1980
32859	Polypodiaceae	Serpocaulon	falcaria	Serpocaulon falcaria	50305228	11.83333	-85.98333	Nicaragua	Granada	NA	255	7110	37337	23	2	1981	NA	NA	NA	False	23 febrero 1981
32874	Pteridaceae	Mildella	intramarginalis	Mildella intramarginalis	26607295	13	-85.91666	Nicaragua	Matagalpa	NA	142	3374	37337	7	10	1980	NA	NA	NA	False	7 octubre 1980
32883	Aspleniaceae	Asplenium	cirrhatum	Asplenium cirrhatum	26606071	13.7333333	-84.9875	Nicaragua	Atlántico Norte	NA	118	5992	26943	15	3	1980	NA	NA	NA	False	15 March 1980
32886	Hymenophyllaceae	Trichomanes	reptans	Trichomanes reptans	26604281	11.83333	-85.98333	Nicaragua	Granada	NA	255	7112	37337	23	2	1981	NA	NA	NA	False	23 febrero 1981
32901	Polypodiaceae	Terpsichore	lehmanniana	Terpsichore lehmanniana	26617217	13.7333333	-84.9875	Nicaragua	Atlántico Norte	NA	118	5993	26943	15	3	1980	NA	NA	NA	False	15 March 1980
32904	Polypodiaceae	Campyloneurum	brevifolium	Campyloneurum brevifolium	26611101	12.4	-85.55	Nicaragua	Boaco	NA	38	940	37336	24	1	1980	NA	NA	NA	False	24 enero 1980
32907	Pteridaceae	Adiantum	deflectens	Adiantum deflectens	26606818	12.18333	-85.35	Nicaragua	Chontales	NA	83-46	22407	2493	4	8	1983	6	8	1983	False	4 Aug 1983 - 6 Aug 1983
32913	Polypodiaceae	Micropolypodium	taenifolium	Micropolypodium taenifolium	26615388	11.83333	-85.98333	Nicaragua	Granada	NA	255	7117	37337	23	2	1981	NA	NA	NA	False	23 febrero 1981
32921	Polypodiaceae	Polypodium	lindenianum	Polypodium lindenianum	26607371	12.4	-85.55	Nicaragua	Boaco	NA	38	943	37336	24	1	1980	NA	NA	NA	False	24 enero 1980
32945	Polypodiaceae	Campyloneurum	angustifolium	Campyloneurum angustifolium	26602718	13	-85.91666	Nicaragua	Matagalpa	NA	142	3376	37337	7	10	1980	NA	NA	NA	False	7 octubre 1980
32950	Anemiaceae	Anemia	hirsuta	Anemia hirsuta	26600017	12.18333	-85.35	Nicaragua	Chontales	NA	83-46	22413	2493	4	8	1983	6	8	1983	False	4 Aug 1983 - 6 Aug 1983
32954	Polypodiaceae	Polypodium	lindenianum	Polypodium lindenianum	26607371	13.7333333	-84.9875	Nicaragua	Atlántico Norte	NA	118	6008	26943	15	3	1980	NA	NA	NA	False	15 March 1980
32957	Thelypteridaceae	Thelypteris	nicaraguensis	Thelypteris nicaraguensis	26607486	12.4	-85.55	Nicaragua	Boaco	NA	38	955	37336	24	1	1980	NA	NA	NA	False	24 enero 1980
32968	Selaginellaceae	Selaginella	pallescens	Selaginella pallescens	26607551	12.18333	-85.35	Nicaragua	Chontales	NA	83-46	22414	2493	4	8	1983	6	8	1983	False	4 Aug 1983 - 6 Aug 1983
32972	Tectariaceae	Tectaria	athyrioides	Tectaria athyrioides	26614908	13.7333333	-84.9875	Nicaragua	Atlántico Norte	NA	118	6014	26943	15	3	1980	NA	NA	NA	False	15 March 1980
32981	Polypodiaceae	Polypodium	plebeium	Polypodium plebeium	26607374	13	-85.91666	Nicaragua	Matagalpa	NA	142	3377	37337	7	10	1980	NA	NA	NA	False	7 octubre 1980
32984	Polypodiaceae	Polypodium	polypodioides	Polypodium polypodioides var. aciculare	26601953	12.4	-85.55	Nicaragua	Boaco	NA	38	965	37336	24	1	1980	NA	NA	NA	False	24 enero 1980
32993	Polypodiaceae	Microgramma	percussa	Microgramma percussa	26613053	12.4	-85.55	Nicaragua	Boaco	NA	38	966	37336	24	1	1980	NA	NA	NA	False	24 enero 1980
33002	Polypodiaceae	Niphidium	crassifolium	Niphidium crassifolium	26602333	13.6333333	-84.8	Nicaragua	Atlántico Norte	NA	98	4301	26943	10	3	1979	NA	NA	NA	False	10 March 1979
33011	Aspleniaceae	Asplenium	auritum	Asplenium auritum	26601085	12.4	-85.55	Nicaragua	Boaco	NA	38	968	37336	24	1	1980	NA	NA	NA	False	24 enero 1980
33020	Pteridaceae	Hemionitis	palmata	Hemionitis palmata	26602291	11.03333	-84.43333	Nicaragua	Río San Juan	NA	107	3263	37336	1	10	1982	NA	NA	NA	False	1 octubre 1982
33035	Pteridaceae	Adiantum	concinnum	Adiantum concinnum	26602672	13	-85.91666	Nicaragua	Matagalpa	NA	142	3378	37337	7	10	1980	NA	NA	NA	False	7 octubre 1980
33044	Salviniaceae	Salvinia	minima	Salvinia minima	26602845	12.58333	-86.06666	Nicaragua	Matagalpa	NA	181	4914	37337	2	12	1980	NA	NA	NA	False	2 diciembre 1980
33053	Cyatheaceae	Cyathea	myosuroides	Cyathea myosuroides	26608819	14.6666667	-84.1166667	Nicaragua	Atlántico Norte	NA	92	3814	26943	2	3	1979	NA	NA	NA	False	02 March 1979
33062	Tectariaceae	Tectaria	panamensis	Tectaria panamensis	26608932	14.6666667	-84.1166667	Nicaragua	Atlántico Norte	NA	92	3815	26943	2	3	1979	NA	NA	NA	False	02 March 1979
33071	Dryopteridaceae	Polybotrya	caudata	Polybotrya caudata	26606079	14.6666667	-84.1166667	Nicaragua	Atlántico Norte	NA	92	3817	26943	2	3	1979	NA	NA	NA	False	02 March 1979
33080	Gleicheniaceae	Gleichenella	pectinata	Gleichenella pectinata	26608329	14.6666667	-84.1166667	Nicaragua	Atlántico Norte	NA	92	3818	26943	2	3	1979	NA	NA	NA	False	02 March 1979
33089	Pteridaceae	Pteris	pungens	Pteris pungens	26602470	14.6666667	-84.1166667	Nicaragua	Atlántico Norte	NA	92	3819	26943	2	3	1979	NA	NA	NA	False	02 March 1979
33092	Aspleniaceae	Asplenium	serratum	Asplenium serratum	26602547	13.6333333	-84.8	Nicaragua	Atlántico Norte	NA	98	4302	26943	10	3	1979	NA	NA	NA	False	10 March 1979
33107	Dryopteridaceae	Polybotrya	caudata	Polybotrya caudata	26606079	14.6666667	-84.1166667	Nicaragua	Atlántico Norte	NA	92	3820	26943	2	3	1979	NA	NA	NA	False	02 March 1979
33116	Cyatheaceae	Cyathea	multiflora	Cyathea multiflora	26606725	14.6666667	-84.1166667	Nicaragua	Atlántico Norte	NA	92	3821	26943	2	3	1979	NA	NA	NA	False	02 March 1979
33125	Dryopteridaceae	Polybotrya	caudata	Polybotrya caudata	26606079	14.6666667	-84.1166667	Nicaragua	Atlántico Norte	NA	92	3822	26943	2	3	1979	NA	NA	NA	False	02 March 1979
33134	Dryopteridaceae	Polybotrya	caudata	Polybotrya caudata	26606079	14.6666667	-84.1166667	Nicaragua	Atlántico Norte	NA	92	3823	26943	2	3	1979	NA	NA	NA	False	02 March 1979
33137	Polypodiaceae	Pecluma	ptilota	Pecluma ptilota var. bourgaeana	50066758	12.4	-85.55	Nicaragua	Boaco	NA	38	980	37336	24	1	1980	NA	NA	NA	False	24 enero 1980
33138	Dryopteridaceae	Elaphoglossum	nigrescens	Elaphoglossum nigrescens	26611625	11.83333	-85.98333	Nicaragua	Granada	NA	81-14	211	20090	8	6	1981	NA	NA	NA	False	8 June 1981
33146	Dryopteridaceae	Elaphoglossum	latifolium	Elaphoglossum latifolium	26607188	13.25	-86.25	Nicaragua	Estelí	NA	81-15	299	20090	10	6	1981	11	6	1981	False	10 June 1981 - 11 June 1981
33152	Dryopteridaceae	Polybotrya	caudata	Polybotrya caudata	26606079	14.6666667	-84.1166667	Nicaragua	Atlántico Norte	NA	92	3824	26943	2	3	1979	NA	NA	NA	False	02 March 1979
33155	Athyriaceae	Diplazium	cristatum	Diplazium cristatum	26602791	12.4	-85.55	Nicaragua	Boaco	NA	38	981	37336	24	1	1980	NA	NA	NA	False	24 enero 1980
33156	Polypodiaceae	Phlebodium	pseudoaureum	Phlebodium pseudoaureum	26609930	13.25	-86.25	Nicaragua	Estelí	NA	81-15	270	20090	10	6	1981	11	6	1981	False	10 June 1981 - 11 June 1981
33164	Aspleniaceae	Asplenium	fragrans	Asplenium fragrans	26607607	13.25	-86.25	Nicaragua	Estelí	NA	81-15	328	20090	10	6	1981	11	6	1981	False	10 June 1981 - 11 June 1981
33166	Dryopteridaceae	Ctenitis	hemsleyana	Ctenitis hemsleyana	26607110	13.01666	-85.93333	Nicaragua	Jinotega	NA	83-56	22462	2493	30	8	1983	NA	NA	NA	False	30 Aug 1983
33170	Polypodiaceae	Dicranoglossum	panamense	Dicranoglossum panamense	26609177	14.6666667	-84.1166667	Nicaragua	Atlántico Norte	NA	92	3825	26943	2	3	1979	NA	NA	NA	False	02 March 1979
33173	Salviniaceae	Salvinia	minima	Salvinia minima	26602845	12.6333333	-86.05	Nicaragua	Matagalpa	NA	182	4943	37337	2	12	1980	NA	NA	NA	False	02 diciembre 1980
33182	Polypodiaceae	Pecluma	divaricata	Pecluma divaricata	26615178	13.23333	-86.23333	Nicaragua	Estelí	NA	81-17	386	20090	11	6	1981	NA	NA	NA	False	11 June 1981
33188	Pteridaceae	Adiantum	concinnum	Adiantum concinnum	26602672	13.45	-86.56666	Nicaragua	Madriz	NA	131	2759	37337	23	9	1980	NA	NA	NA	False	23 septiembre 1980
33190	Davalliaceae	Nephrolepis	pendula	Nephrolepis pendula	26606900	13.6333333	-84.8	Nicaragua	Atlántico Norte	NA	98	4305	26943	10	3	1979	NA	NA	NA	False	10 March 1979
33191	Davalliaceae	Nephrolepis	pectinata	Nephrolepis pectinata	26602330	11.83333	-85.98333	Nicaragua	Granada	NA	81-14	213	20090	8	6	1981	NA	NA	NA	False	8 June 1981
33193	Anemiaceae	Anemia	phyllitidis	Anemia phyllitidis	26600024	13.1	-85.9	Nicaragua	Jinotega	NA	82-46	21833	2493	28	9	1982	NA	NA	NA	False	28 September 1982
33200	Dryopteridaceae	Elaphoglossum	rubescens	Elaphoglossum rubescens	26607209	13.18333	-85.86666	Nicaragua	Jinotega	NA	279	7865	37337	7	4	1981	NA	NA	NA	False	7 abril 1981
33201	Polypodiaceae	Pecluma	alfredii	Pecluma alfredii var. cupreolepis	50270877	13.25	-86.25	Nicaragua	Estelí	NA	81-15	358	20090	10	6	1981	11	6	1981	False	10 June 1981 - 11 June 1981
33208	Polypodiaceae	Pecluma	alfredii	Pecluma alfredii var. cupreolepis	50270877	13.23333	-86.23333	Nicaragua	Estelí	NA	81-17	387	20090	11	6	1981	NA	NA	NA	False	11 June 1981
33215	Polypodiaceae	Microgramma	lycopodioides	Microgramma lycopodioides	26602318	10.91666	-83.7	Nicaragua	Río San Juan	NA	114	3308	37336	29	11	1982	NA	NA	NA	False	29 noviembre 1982
33217	Pteridaceae	Adiantum	tetraphyllum	Adiantum tetraphyllum	26605599	13.25	-86.25	Nicaragua	Estelí	NA	81-15	271	20090	10	6	1981	11	6	1981	False	10 June 1981 - 11 June 1981
33224	Polypodiaceae	Polypodium	polypodioides	Polypodium polypodioides var. polypodioides	26607377	11.8166667	-85.9333333	Nicaragua	Granada	NA	57	1253	37324	19	8	1981	NA	NA	NA	False	19 agosto 1981
33227	Anemiaceae	Anemia	speciosa	Anemia speciosa	26606997	13.6333333	-84.8	Nicaragua	Atlántico Norte	NA	98	4306	26943	10	3	1979	NA	NA	NA	False	10 March 1979
33228	Tectariaceae	Tectaria	heracleifolia	Tectaria heracleifolia	26602578	13.25	-86.25	Nicaragua	Estelí	NA	81-15	301	20090	10	6	1981	11	6	1981	False	10 June 1981 - 11 June 1981
33230	Hymenophyllaceae	Trichomanes	radicans	Trichomanes radicans	26602839	13.01666	-85.93333	Nicaragua	Jinotega	NA	83-56	22470	2493	30	8	1983	NA	NA	NA	False	30 Aug 1983
33235	Marattiaceae	Danaea	geniculata	Danaea geniculata	50211337	13.74166	-84.99583	Nicaragua	Atlántico Norte	NA	119	6072	26943	16	3	1980	NA	NA	NA	False	16 Mar 1980
33236	Marsileaceae	Marsilea	ancylopoda	Marsilea ancylopoda	26608019	13.18333	-86.26666	Nicaragua	Estelí	NA	81-21	446	20090	11	6	1981	NA	NA	NA	False	11 June 1981
33245	Pteridaceae	Pityrogramma	calomelanos	Pityrogramma calomelanos	26600267	14.6833333	-84.0666667	Nicaragua	Atlántico Norte	NA	93	3862	26943	3	3	1979	NA	NA	NA	False	03 March 1979
33246	Hymenophyllaceae	Hymenophyllum	polyanthos	Hymenophyllum polyanthos	26606895	11.83333	-85.98333	Nicaragua	Granada	NA	81-14	185	20090	8	6	1981	NA	NA	NA	False	8 June 1981
33248	Athyriaceae	Diplazium	werckleanum	Diplazium werckleanum	26607157	13.01666	-85.93333	Nicaragua	Jinotega	NA	83-56	22471	2493	30	8	1983	NA	NA	NA	False	30 Aug 1983
33254	Blechnaceae	Blechnum	ensiforme	Blechnum ensiforme	26607046	13.74166	-84.99583	Nicaragua	Atlántico Norte	NA	119	6074	26943	16	3	1980	NA	NA	NA	False	16 Mar 1980
33255	Polypodiaceae	Phlebodium	pseudoaureum	Phlebodium pseudoaureum	26609930	13.23333	-86.23333	Nicaragua	Estelí	NA	81-17	388	20090	11	6	1981	NA	NA	NA	False	11 June 1981
33263	Dryopteridaceae	Elaphoglossum	smithii	Elaphoglossum smithii	26615180	11.83333	-85.98333	Nicaragua	Granada	NA	81-14	214	20090	8	6	1981	NA	NA	NA	False	8 June 1981
33265	Dryopteridaceae	Elaphoglossum	lonchophyllum	Elaphoglossum lonchophyllum	26617312	13.01666	-85.93333	Nicaragua	Jinotega	NA	83-56	22475	2493	30	8	1983	NA	NA	NA	False	30 Aug 1983
33269	Polypodiaceae	Pleopeltis	crassinervata	Pleopeltis crassinervata	26607338	13.05	-85.95	Nicaragua	Jinotega	NA	183	4963	37337	8	12	1980	NA	NA	NA	False	8 diciembre 1980
33272	Polypodiaceae	Niphidium	crassifolium	Niphidium crassifolium	26602333	13.25	-86.25	Nicaragua	Estelí	NA	81-15	302	20090	10	6	1981	11	6	1981	False	10 June 1981 - 11 June 1981
33278	Polypodiaceae	Microgramma	nitida	Microgramma nitida	26607292	11	-83.7833333	Nicaragua	Río San Juan	NA	115	3316	37336	30	11	1982	NA	NA	NA	False	30 noviembre 1982
33283	Cyatheaceae	Cyathea	fulva	Cyathea fulva	26607133	13.01666	-85.93333	Nicaragua	Jinotega	NA	83-56	22477	2493	30	8	1983	NA	NA	NA	False	30 Aug 1983
33287	Davalliaceae	Nephrolepis	biserrata	Nephrolepis biserrata	26600238	11.6	-83.85	Nicaragua	Atlántico Sur	NA	362	14903	37337	6	2	1982	NA	NA	NA	False	6 febrero 1982
33290	Lycopodiaceae	Huperzia	mesoamericana	Huperzia mesoamericana	26616475	13.74166	-84.99583	Nicaragua	Atlántico Norte	NA	119	6077	26943	16	3	1980	NA	NA	NA	False	16 Mar 1980
33291	Lycopodiaceae	Huperzia	taxifolia	Huperzia taxifolia	26608508	13.25	-86.25	Nicaragua	Estelí	NA	81-15	303	20090	10	6	1981	11	6	1981	False	10 June 1981 - 11 June 1981
33299	Polypodiaceae	Serpocaulon	falcaria	Serpocaulon falcaria	50305228	11.83333	-85.98333	Nicaragua	Granada	NA	81-14	216	20090	8	6	1981	NA	NA	NA	False	8 June 1981
33305	Aspleniaceae	Asplenium	auriculatum	Asplenium auriculatum	26602480	13.05	-85.95	Nicaragua	Jinotega	NA	183	4964	37337	8	12	1980	NA	NA	NA	False	8 diciembre 1980
33308	Polypodiaceae	Micropolypodium	taenifolium	Micropolypodium taenifolium	26615388	13.74166	-84.99583	Nicaragua	Atlántico Norte	NA	119	6078	26943	16	3	1980	NA	NA	NA	False	16 Mar 1980
33309	Polypodiaceae	Polypodium	plebeium	Polypodium plebeium	26607374	13.23333	-86.23333	Nicaragua	Estelí	NA	81-17	390	20090	11	6	1981	NA	NA	NA	False	11 June 1981
33311	Blechnaceae	Blechnum	lherminieri	Blechnum lherminieri	26615183	13.01666	-85.93333	Nicaragua	Jinotega	NA	83-56	22478	2493	30	8	1983	NA	NA	NA	False	30 Aug 1983
33317	Pteridaceae	Pteris	quadriaurita	Pteris quadriaurita	26600814	13.25	-86.25	Nicaragua	Estelí	NA	81-15	246	20090	10	6	1981	11	6	1981	False	10 June 1981 - 11 June 1981
33323	Polypodiaceae	Polypodium	plebeium	Polypodium plebeium	26607374	13.05	-85.95	Nicaragua	Jinotega	NA	183	4968	37337	8	12	1980	NA	NA	NA	False	8 diciembre 1980
33326	Blechnaceae	Blechnum	ensiforme	Blechnum ensiforme	26607046	13.74166	-84.99583	Nicaragua	Atlántico Norte	NA	119	6082	26943	16	3	1980	NA	NA	NA	False	16 Mar 1980
33327	Polypodiaceae	Micropolypodium	taenifolium	Micropolypodium taenifolium	26615388	11.83333	-85.98333	Nicaragua	Granada	NA	81-14	218	20090	8	6	1981	NA	NA	NA	False	8 June 1981
33335	Osmundaceae	Osmunda	regalis	Osmunda regalis var. spectabilis	26602194	13.25	-86.25	Nicaragua	Estelí	NA	81-15	364	20090	10	6	1981	11	6	1981	False	10 June 1981 - 11 June 1981
33337	Hymenophyllaceae	Trichomanes	capillaceum	Trichomanes capillaceum var. capillaceum	26616708	13.01666	-85.93333	Nicaragua	Jinotega	NA	83-56	22479	2493	30	8	1983	NA	NA	NA	False	30 Aug 1983
33341	Polypodiaceae	Microgramma	lycopodioides	Microgramma lycopodioides	26602318	11.6	-83.85	Nicaragua	Atlántico Sur	NA	362	14911	37337	6	2	1982	NA	NA	NA	False	6 febrero 1982
33344	Pteridaceae	Adiantum	concinnum	Adiantum concinnum	26602672	13.25	-86.25	Nicaragua	Estelí	NA	81-15	337	20090	10	6	1981	11	6	1981	False	10 June 1981 - 11 June 1981
33346	Polypodiaceae	Polypodium	plebeium	Polypodium plebeium	26607374	13.06666	-85.91666	Nicaragua	Jinotega	NA	82-47	21846	2493	28	9	1982	NA	NA	NA	False	28 Sep 1982
33350	Anemiaceae	Anemia	phyllitidis	Anemia phyllitidis	26600024	13.05	-85.95	Nicaragua	Jinotega	NA	183	4974	37337	8	12	1980	NA	NA	NA	False	8 diciembre 1980
33353	Polypodiaceae	Polypodium	plebeium	Polypodium plebeium	26607374	13.25	-86.25	Nicaragua	Estelí	NA	81-15	221	20090	10	6	1981	11	6	1981	False	10 June 1981 - 11 June 1981
33355	Polypodiaceae	Pleopeltis	angusta	Pleopeltis angusta var. angusta	26617563	13	-85.9166667	Nicaragua	Matagalpa	NA	84-57	23115	2493	15	9	1984	NA	NA	NA	False	15 September 1984
33359	Selaginellaceae	Selaginella	martensii	Selaginella martensii	26607545	13.05	-85.95	Nicaragua	Jinotega	NA	183	4975	37337	8	12	1980	NA	NA	NA	False	8 diciembre 1980
33362	Cyatheaceae	Cyathea	multiflora	Cyathea multiflora	26606725	14.6833333	-84.0666667	Nicaragua	Atlántico Norte	NA	93	3879	26943	3	3	1979	NA	NA	NA	False	03 March 1979
33363	Dryopteridaceae	Elaphoglossum	furfuraceum	Elaphoglossum furfuraceum	26615179	11.83333	-85.98333	Nicaragua	Granada	NA	81-14	214	20090	8	6	1981	NA	NA	NA	False	8 June 1981
33371	Dryopteridaceae	Polybotrya	caudata	Polybotrya caudata	26606079	14.6833333	-84.0666667	Nicaragua	Atlántico Norte	NA	93	3880	26943	3	3	1979	NA	NA	NA	False	03 March 1979
33372	Selaginellaceae	Selaginella	eurynota	Selaginella eurynota	26607539	11.78333	-85.01666	Nicaragua	Chontales	NA	81-11	165	20090	7	6	1981	NA	NA	NA	False	7 June 1981
33374	Selaginellaceae	Selaginella	arthritica	Selaginella arthritica	26609431	11.03333	-84.4	Nicaragua	Río San Juan	NA	84-77	23436	2493	30	11	1984	2	12	1984	False	30 Nov 1984 - 2 Dec 1984
33380	Selaginellaceae	Selaginella	flexuosa	Selaginella flexuosa	26616587	13.74166	-84.99583	Nicaragua	Atlántico Norte	NA	119	6092	26943	16	3	1980	NA	NA	NA	False	16 Mar 1980
33381	Pteridaceae	Adiantum	macrophyllum	Adiantum macrophyllum	26602678	13.25	-86.25	Nicaragua	Estelí	NA	81-15	252	20090	10	6	1981	11	6	1981	False	10 June 1981 - 11 June 1981
33389	Polypodiaceae	Pleopeltis	angusta	Pleopeltis angusta var. angusta	26617563	13.25	-86.25	Nicaragua	Estelí	NA	81-15	282	20090	10	6	1981	11	6	1981	False	10 June 1981 - 11 June 1981
33395	Pteridaceae	Adiantum	concinnum	Adiantum concinnum	26602672	11.83333	-85.98333	Nicaragua	Granada	NA	375	15577	37337	26	2	1982	NA	NA	NA	False	26 febrero 1982
33398	Hymenophyllaceae	Trichomanes	rigidum	Trichomanes rigidum	26602085	13.74166	-84.99583	Nicaragua	Atlántico Norte	NA	119	6093	26943	16	3	1980	NA	NA	NA	False	16 Mar 1980
33399	Athyriaceae	Diplazium	werckleanum	Diplazium werckleanum	26607157	13.25	-86.25	Nicaragua	Estelí	NA	81-15	225	20090	10	6	1981	11	6	1981	False	10 June 1981 - 11 June 1981
33413	Aspleniaceae	Asplenium	feei	Asplenium feei	26602495	13.05	-85.95	Nicaragua	Jinotega	NA	183	4981	37337	8	12	1980	NA	NA	NA	False	8 diciembre 1980
33416	Athyriaceae	Diplazium	striatum	Diplazium striatum	26602805	13.25	-86.25	Nicaragua	Estelí	NA	81-15	255	20090	10	6	1981	11	6	1981	False	10 June 1981 - 11 June 1981
33422	Aspleniaceae	Asplenium	serratum	Asplenium serratum	26602547	11.6	-83.85	Nicaragua	Atlántico Sur	NA	362	14920	37337	6	2	1982	NA	NA	NA	False	6 febrero 1982
33425	Pteridaceae	Ananthacorus	angustifolius	Ananthacorus angustifolius	26602266	14.6833333	-84.0666667	Nicaragua	Atlántico Norte	NA	93	3886	26943	3	3	1979	NA	NA	NA	False	03 March 1979
33426	Polypodiaceae	Polypodium	lindenianum	Polypodium lindenianum	26607371	13.23333	-86.23333	Nicaragua	Estelí	NA	81-17	371	20090	11	6	1981	NA	NA	NA	False	11 June 1981
33428	Aspleniaceae	Asplenium	fragrans	Asplenium fragrans	26607607	13.01666	-85.93333	Nicaragua	Jinotega	NA	83-56	22491	2493	30	8	1983	NA	NA	NA	False	30 Aug 1983
33433	Hymenophyllaceae	Hymenophyllum	polyanthos	Hymenophyllum polyanthos	26606895	11.83333	-85.98333	Nicaragua	Granada	NA	81-14	198	20090	8	6	1981	NA	NA	NA	False	8 June 1981
33439	Anemiaceae	Anemia	semihirsuta	Anemia semihirsuta	26600025	13.45	-86.56666	Nicaragua	Madriz	NA	132	2799	37337	23	9	1980	NA	NA	NA	False	23 septiembre 1980
33442	Dryopteridaceae	Elaphoglossum	rubescens	Elaphoglossum rubescens	26607209	13.23333	-86.23333	Nicaragua	Estelí	NA	81-17	372	20090	11	6	1981	NA	NA	NA	False	11 June 1981
33444	Polypodiaceae	Loxogramme	mexicana	Loxogramme mexicana	26607285	13	-85.91666	Nicaragua	Matagalpa	NA	83-30	22175	2493	3	6	1983	NA	NA	NA	False	3 Jun 1983
33448	Pteridaceae	Adiantum	concinnum	Adiantum concinnum	26602672	13.45	-86.56666	Nicaragua	Madriz	NA	132	2800	37337	23	9	1980	NA	NA	NA	False	23 septiembre 1980
33451	Blechnaceae	Blechnum	wardiae	Blechnum wardiae	26615136	11.83333	-85.98333	Nicaragua	Granada	NA	81-14	199	20090	8	6	1981	NA	NA	NA	False	8 June 1981
33457	Polypodiaceae	Pecluma	alfredii	Pecluma alfredii var. cupreolepis	50270877	13.05	-85.95	Nicaragua	Jinotega	NA	183	4986	37337	8	12	1980	NA	NA	NA	False	8 diciembre 1980
33460	Athyriaceae	Diplazium	plantaginifolium	Diplazium plantaginifolium	26602803	13.73333	-84.9875	Nicaragua	Atlántico Norte	NA	120	6100	26943	17	3	1980	NA	NA	NA	False	17 Mar 1980
33461	Polypodiaceae	Polypodium	polypodioides	Polypodium polypodioides var. aciculare	26601953	13.25	-86.25	Nicaragua	Estelí	NA	81-15	228	20090	10	6	1981	11	6	1981	False	10 June 1981 - 11 June 1981
33469	Thelypteridaceae	Thelypteris	falcata	Thelypteris falcata	26607501	14.6833333	-84.0666667	Nicaragua	Atlántico Norte	NA	93	3892	26943	3	3	1979	NA	NA	NA	False	03 March 1979
33470	Pteridaceae	Pteris	quadriaurita	Pteris quadriaurita	26600814	13.23333	-86.23333	Nicaragua	Estelí	NA	81-17	373	20090	11	6	1981	NA	NA	NA	False	11 June 1981
33478	Blechnaceae	Blechnum	fragile	Blechnum fragile	26602705	11.83333	-85.98333	Nicaragua	Granada	NA	81-14	200	20090	8	6	1981	NA	NA	NA	False	8 June 1981
33480	Hymenophyllaceae	Trichomanes	capillaceum	Trichomanes capillaceum var. capillaceum	26616708	13.01666	-85.93333	Nicaragua	Jinotega	NA	83-56	22499	2493	30	8	1983	NA	NA	NA	False	30 Aug 1983
33484	Blechnaceae	Blechnum	appendiculatum	Blechnum appendiculatum	50055474	11.83333	-85.98333	Nicaragua	Granada	NA	375	15578	37337	26	2	1982	NA	NA	NA	False	26 febrero 1982
33487	Aspleniaceae	Asplenium	serratum	Asplenium serratum	26602547	13.73333	-84.9875	Nicaragua	Atlántico Norte	NA	120	6105	26943	17	3	1980	NA	NA	NA	False	17 Mar 1980
33488	Thelypteridaceae	Thelypteris	oligocarpa	Thelypteris oligocarpa	26607446	13.23333	-86.23333	Nicaragua	Estelí	NA	81-17	374	20090	11	6	1981	NA	NA	NA	False	11 June 1981
33490	Pteridaceae	Adiantum	wilsonii	Adiantum wilsonii	26602692	11.03333	-84.4	Nicaragua	Río San Juan	NA	84-77	23453	2493	30	11	1984	2	12	1984	False	30 Nov 1984 - 2 Dec 1984
33496	Polypodiaceae	Campyloneurum	aphanophlebium	Campyloneurum aphanophlebium	26614666	13.73333	-84.9875	Nicaragua	Atlántico Norte	NA	120	6106	26943	17	3	1980	NA	NA	NA	False	17 Mar 1980
33497	Polypodiaceae	Pleopeltis	crassinervata	Pleopeltis crassinervata	26607338	13.25	-86.25	Nicaragua	Estelí	NA	81-15	318	20090	10	6	1981	11	6	1981	False	10 June 1981 - 11 June 1981
33504	Dryopteridaceae	Polybotrya	caudata	Polybotrya caudata	26606079	14.6833333	-84.0666667	Nicaragua	Atlántico Norte	NA	93	3897	26943	3	3	1979	NA	NA	NA	False	03 March 1979
33505	Hymenophyllaceae	Hymenophyllum	polyanthos	Hymenophyllum polyanthos	26606895	11.83333	-85.98333	Nicaragua	Granada	NA	81-14	203	20090	8	6	1981	NA	NA	NA	False	8 June 1981
33513	Tectariaceae	Tectaria	antioquoiana	Tectaria antioquoiana	26612240	13.73333	-84.9875	Nicaragua	Atlántico Norte	NA	120	6108	26943	17	3	1980	NA	NA	NA	False	17 Mar 1980
33514	Equisetaceae	Equisetum	myriochaetum	Equisetum myriochaetum	26607524	13.25	-86.25	Nicaragua	Estelí	NA	81-15	232	20090	10	6	1981	11	6	1981	False	10 June 1981 - 11 June 1981
33522	Pteridaceae	Adiantum	tetraphyllum	Adiantum tetraphyllum	26605599	14.6833333	-84.0666667	Nicaragua	Atlántico Norte	NA	93	3898	26943	3	3	1979	NA	NA	NA	False	03 March 1979
33523	Pteridaceae	Vittaria	bradeorum	Vittaria bradeorum	26616963	13.25	-86.25	Nicaragua	Estelí	NA	81-15	319	20090	10	6	1981	11	6	1981	False	10 June 1981 - 11 June 1981
33525	Polypodiaceae	Microgramma	percussa	Microgramma percussa	26613053	13.23333	-85.9	Nicaragua	Jinotega	NA	82-7	21561	2493	5	6	1982	NA	NA	NA	False	5 Jun 1982
33531	Polypodiaceae	Serpocaulon	loriceum	Serpocaulon loriceum	50305216	13.23333	-86.23333	Nicaragua	Estelí	NA	81-17	407	20090	11	6	1981	NA	NA	NA	False	11 June 1981
33533	Hymenophyllaceae	Hymenophyllum	hirsutum	Hymenophyllum hirsutum	26602027	13	-85.91666	Nicaragua	Matagalpa	NA	83-30	22195	2493	3	6	1983	NA	NA	NA	False	3 Jun 1983
33538	Thelypteridaceae	Thelypteris	nicaraguensis	Thelypteris nicaraguensis	26607486	11.6	-83.85	Nicaragua	Atlántico Sur	NA	362	14935	37337	6	2	1982	NA	NA	NA	False	6 febrero 1982
33541	Dryopteridaceae	Polybotrya	caudata	Polybotrya caudata	26606079	14.6833333	-84.0666667	Nicaragua	Atlántico Norte	NA	93	3899	26943	3	3	1979	NA	NA	NA	False	03 March 1979
33542	Pteridaceae	Pityrogramma	calomelanos	Pityrogramma calomelanos	26600267	13.25	-86.25	Nicaragua	Estelí	NA	81-15	349	20090	10	6	1981	11	6	1981	False	10 June 1981 - 11 June 1981
33550	Dryopteridaceae	Elaphoglossum	latifolium	Elaphoglossum latifolium	26607188	11.83333	-85.98333	Nicaragua	Granada	NA	81-14	205	20090	8	6	1981	NA	NA	NA	False	8 June 1981
33556	Tectariaceae	Tectaria	vivipara	Tectaria vivipara	26610787	11.6	-83.85	Nicaragua	Atlántico Sur	NA	362	14936	37337	6	2	1982	NA	NA	NA	False	6 febrero 1982
33559	Dryopteridaceae	Polybotrya	caudata	Polybotrya caudata	26606079	14.6833333	-84.0666667	Nicaragua	Atlántico Norte	NA	93	3901	26943	3	3	1979	NA	NA	NA	False	03 March 1979
33560	Pteridaceae	Adiantum	macrophyllum	Adiantum macrophyllum	26602678	13.25	-86.25	Nicaragua	Estelí	NA	81-15	321	20090	10	6	1981	11	6	1981	False	10 June 1981 - 11 June 1981
33568	Lindsaeaceae	Lindsaea	lancea	Lindsaea lancea var. lancea	26606917	14.6833333	-84.0666667	Nicaragua	Atlántico Norte	NA	93	3902	26943	3	3	1979	NA	NA	NA	False	03 March 1979
33569	Dryopteridaceae	Elaphoglossum	peltatum	Elaphoglossum peltatum	26608050	11.83333	-85.98333	Nicaragua	Granada	NA	81-14	206	20090	8	6	1981	NA	NA	NA	False	8 June 1981
33577	Blechnaceae	Blechnum	occidentale	Blechnum occidentale	26602708	14.6833333	-84.0666667	Nicaragua	Atlántico Norte	NA	93	3903	26943	3	3	1979	NA	NA	NA	False	03 March 1979
33578	Dryopteridaceae	Elaphoglossum	furfuraceum	Elaphoglossum furfuraceum	26615179	11.83333	-85.98333	Nicaragua	Granada	NA	81-14	207	20090	8	6	1981	NA	NA	NA	False	8 June 1981
33586	Tectariaceae	Tectaria	panamensis	Tectaria panamensis	26608932	14.6833333	-84.0666667	Nicaragua	Atlántico Norte	NA	93	3904	26943	3	3	1979	NA	NA	NA	False	03 March 1979
33587	Polypodiaceae	Campyloneurum	angustifolium	Campyloneurum angustifolium	26602718	13.23333	-86.23333	Nicaragua	Estelí	NA	81-17	410	20090	11	6	1981	NA	NA	NA	False	11 June 1981
33595	Hymenophyllaceae	Trichomanes	pyxidiferum	Trichomanes pyxidiferum	26604279	13.25	-86.25	Nicaragua	Estelí	NA	81-15	294	20090	10	6	1981	11	6	1981	False	10 June 1981 - 11 June 1981
33601	Blechnaceae	Blechnum	occidentale	Blechnum occidentale	26602708	11.83333	-85.93333	Nicaragua	Granada	NA	58	1298	37324	19	8	1981	NA	NA	NA	False	19 agosto 1981
33604	Polypodiaceae	Campyloneurum	brevifolium	Campyloneurum brevifolium	26611101	14.6833333	-84.0666667	Nicaragua	Atlántico Norte	NA	93	3908	26943	3	3	1979	NA	NA	NA	False	03 March 1979
33605	Selaginellaceae	Selaginella	porphyrospora	Selaginella porphyrospora	26607553	11.83333	-85.98333	Nicaragua	Granada	NA	81-14	208	20090	8	6	1981	NA	NA	NA	False	8 June 1981
33607	Pteridaceae	Adiantum	tetraphyllum	Adiantum tetraphyllum	26605599	11.03333	-84.4	Nicaragua	Río San Juan	NA	84-77	23471	2493	30	11	1984	2	12	1984	False	30 Nov 1984 - 2 Dec 1984
33613	Dryopteridaceae	Elaphoglossum	peltatum	Elaphoglossum peltatum	26608050	13.23333	-86.23333	Nicaragua	Estelí	NA	81-17	411	20090	11	6	1981	NA	NA	NA	False	11 June 1981
33619	Pteridaceae	Adiantum	petiolatum	Adiantum petiolatum	26602683	11.6	-83.85	Nicaragua	Atlántico Sur	NA	362	14945	37337	6	2	1982	NA	NA	NA	False	6 febrero 1982
33622	Polypodiaceae	Pleopeltis	angusta	Pleopeltis angusta var. angusta	26617563	13.23333	-86.23333	Nicaragua	Estelí	NA	81-17	412	20090	11	6	1981	NA	NA	NA	False	11 June 1981
33628	Polypodiaceae	Polypodium	colpodes	Polypodium colpodes	50211155	11.85	-85.93333	Nicaragua	Granada	NA	59	1302	37324	19	8	1981	NA	NA	NA	False	19 agosto 1981
33631	Polypodiaceae	Polypodium	lindenianum	Polypodium lindenianum	26607371	13.25	-86.25	Nicaragua	Estelí	NA	81-15	267	20090	10	6	1981	11	6	1981	False	10 June 1981 - 11 June 1981
33637	Pteridaceae	Adiantum	trapeziforme	Adiantum trapeziforme	26606994	11.85	-85.9333333	Nicaragua	Granada	NA	59	1303	37324	19	8	1981	NA	NA	NA	False	19 agosto 1981
33640	Pteridaceae	Adiantum	deflectens	Adiantum deflectens	26606818	12.34444	-86.48055	Nicaragua	León	NA	81-1	123	20090	17	5	1981	NA	NA	NA	False	17 May 1981
33646	Polypodiaceae	Polypodium	plebeium	Polypodium plebeium	26607374	13.43333	-86.58333	Nicaragua	Madriz	NA	133	2823	37337	24	9	1980	NA	NA	NA	False	24 septiembre 1980
33649	Pteridaceae	Notholaena	meridionalis	Notholaena meridionalis	50270786	12.48333	-86.05	Nicaragua	Managua	NA	81-25	471	20090	11	6	1981	NA	NA	NA	False	11 June 1981
33655	Polypodiaceae	Phlebodium	pseudoaureum	Phlebodium pseudoaureum	26609930	13.43333	-86.58333	Nicaragua	Madriz	NA	133	2824	37337	24	9	1980	NA	NA	NA	False	24 septiembre 1980
33658	Athyriaceae	Diplazium	striatum	Diplazium striatum	26602805	13.25	-86.25	Nicaragua	Estelí	NA	81-15	268	20090	10	6	1981	11	6	1981	False	10 June 1981 - 11 June 1981
33664	Selaginellaceae	Selaginella	novae-hollandiae	Selaginella novae-hollandiae	26607548	11.85	-85.93333	Nicaragua	Granada	NA	59	1305	37324	19	8	1981	NA	NA	NA	False	19 agosto 1981
33669	Lycopodiaceae	Huperzia	reflexa	Huperzia reflexa var. reflexa	26616268	13.03333	-85.95	Nicaragua	Jinotega	NA	82-53	21901	2493	31	10	1982	NA	NA	NA	False	31 Oct 1982
33673	Pteridaceae	Polytaenium	feei	Polytaenium feei	26602444	11.6	-83.85	Nicaragua	Atlántico Sur	NA	362	14948	37337	6	2	1982	NA	NA	NA	False	6 febrero 1982
33676	Thelypteridaceae	Thelypteris	praetermissa	Thelypteris praetermissa	26608277	13.26666	-85.78333	Nicaragua	Jinotega	NA	53	1724	37336	3	3	1980	NA	NA	NA	False	3 marzo 1980
33679	Lycopodiaceae	Lycopodiella	cernua	Lycopodiella cernua	26601794	13.03333	-85.95	Nicaragua	Jinotega	NA	82-53	21902	2493	31	10	1982	NA	NA	NA	False	31 Oct 1982
33691	Polypodiaceae	Microgramma	lycopodioides	Microgramma lycopodioides	26602318	11.05	-83.88333	Nicaragua	Río San Juan	NA	118	3364	37336	1	12	1982	NA	NA	NA	False	1 diciembre 1982
33696	Lycopodiaceae	Lycopodium	clavatum	Lycopodium clavatum subsp. clavatum	26600198	13.03333	-85.95	Nicaragua	Jinotega	NA	82-53	21903	2493	31	10	1982	NA	NA	NA	False	31 Oct 1982
33700	Tectariaceae	Tectaria	mexicana	Tectaria mexicana	26607425	11.6	-83.85	Nicaragua	Atlántico Sur	NA	362	14955	37337	6	2	1982	NA	NA	NA	False	6 febrero 1982
33709	Aspleniaceae	Asplenium	praemorsum	Asplenium praemorsum	26603363	13.43333	-86.58333	Nicaragua	Madriz	NA	133	2845	37337	24	9	1980	NA	NA	NA	False	24 septiembre 1980
33718	Polypodiaceae	Polypodium	lindenianum	Polypodium lindenianum	26607371	13.43333	-86.58333	Nicaragua	Madriz	NA	133	2846	37337	24	9	1980	NA	NA	NA	False	24 septiembre 1980
33723	Selaginellaceae	Selaginella	huehuetenangensis	Selaginella huehuetenangensis	26607543	11.03333	-84.4	Nicaragua	Río San Juan	NA	84-77	23492	2493	30	11	1984	2	12	1984	False	30 Nov 1984 - 2 Dec 1984
33727	Tectariaceae	Tectaria	draconoptera	Tectaria draconoptera	26612237	11.61666	-83.86666	Nicaragua	Atlántico Sur	NA	363	14972	37337	6	2	1982	NA	NA	NA	False	6 febrero 1982
33736	Polypodiaceae	Polypodium	sanctae-rosae	Polypodium sanctae-rosae	26607383	13.43333	-86.58333	Nicaragua	Madriz	NA	133	2848	37337	24	9	1980	NA	NA	NA	False	24 septiembre 1980
33741	Osmundaceae	Osmunda	regalis	Osmunda regalis var. spectabilis	26602194	13.25	-86.25	Nicaragua	Estelí	NA	82-19	21593	2493	23	6	1982	NA	NA	NA	False	23 June 1982
33745	Pteridaceae	Adiantum	concinnum	Adiantum concinnum	26602672	12.71666	-87.06666	Nicaragua	Chinandega	NA	61	1330	37324	3	9	1981	NA	NA	NA	False	3 septiembre 1981
33754	Polypodiaceae	Polypodium	rhodopleuron	Polypodium rhodopleuron	26607382	13.43333	-86.58333	Nicaragua	Madriz	NA	133	2849	37337	24	9	1980	NA	NA	NA	False	24 septiembre 1980
33756	Athyriaceae	Diplazium	plantaginifolium	Diplazium plantaginifolium	26602803	13.7333333	-85.0041667	Nicaragua	Atlántico Norte	NA	121	6146	26943	17	3	1980	NA	NA	NA	False	17 March 1980
33772	Pteridaceae	Adiantum	concinnum	Adiantum concinnum	26602672	13.43333	-86.58333	Nicaragua	Madriz	NA	133	2850	37337	24	9	1980	NA	NA	NA	False	24 septiembre 1980
33781	Polypodiaceae	Pleopeltis	angusta	Pleopeltis angusta var. angusta	26617563	13.43333	-86.58333	Nicaragua	Madriz	NA	133	2851	37337	24	9	1980	NA	NA	NA	False	24 septiembre 1980
33784	Aspleniaceae	Asplenium	auriculatum	Asplenium auriculatum	26602480	13.7333333	-85.0041667	Nicaragua	Atlántico Norte	NA	121	6149	26943	17	3	1980	NA	NA	NA	False	17 March 1980
33787	Athyriaceae	Diplazium	donnell-smithii	Diplazium donnell-smithii	26607810	12.98333	-85.88333	Nicaragua	Matagalpa	NA	83-65	22551	2493	10	12	1983	NA	NA	NA	False	10 Dec 1983
33793	Athyriaceae	Diplazium	ternatum	Diplazium ternatum	26607153	13.7333333	-85.0041667	Nicaragua	Atlántico Norte	NA	121	6150	26943	17	3	1980	NA	NA	NA	False	17 March 1980
33808	Aspleniaceae	Asplenium	serratum	Asplenium serratum	26602547	11.61666	-83.86666	Nicaragua	Atlántico Sur	NA	363	14981	37337	6	2	1982	NA	NA	NA	False	6 febrero 1982
33817	Pteridaceae	Adiantum	andicola	Adiantum andicola	26606986	13.43333	-86.58333	Nicaragua	Madriz	NA	134	2861	37337	25	9	1980	NA	NA	NA	False	25 septiembre 1980
33826	Lomariopsidaceae	Lomariopsis	vestita	Lomariopsis vestita	26607996	11.61666	-83.86666	Nicaragua	Atlántico Sur	NA	363	14995	37337	6	2	1982	NA	NA	NA	False	6 febrero 1982
33831	Selaginellaceae	Selaginella	pallescens	Selaginella pallescens	26607551	12.23333	-85.4	Nicaragua	Chontales	NA	84-68	23193	2493	11	10	1984	NA	NA	NA	False	11 Oct 1984
33835	Selaginellaceae	Selaginella	sertata	Selaginella sertata	26607558	12.71666	-87.06666	Nicaragua	Chinandega	NA	61	1355	37324	3	9	1981	NA	NA	NA	False	3 septiembre 1981
33843	Pteridaceae	Adiantum	petiolatum	Adiantum petiolatum	26602683	11.61666	-83.86666	Nicaragua	Atlántico Sur	NA	363	15002	37337	6	2	1982	NA	NA	NA	False	6 febrero 1982
33852	Polypodiaceae	Campyloneurum	repens	Campyloneurum repens	26607865	11.0333333	-83.9	Nicaragua	Río San Juan	NA	121	3416	37336	4	12	1982	NA	NA	NA	False	04 diciembre 1982
33855	Blechnaceae	Blechnum	occidentale	Blechnum occidentale	26602708	13.18333	-85.86666	Nicaragua	Jinotega	NA	279	7876	37337	7	4	1981	NA	NA	NA	False	7 abril 1981
33870	Thelypteridaceae	Thelypteris	francoana	Thelypteris francoana	26614873	11.61666	-83.86666	Nicaragua	Atlántico Sur	NA	363	15004	37337	6	2	1982	NA	NA	NA	False	6 febrero 1982
33879	Pteridaceae	Polytaenium	cajenense	Polytaenium cajenense	26606880	11.0333333	-83.9	Nicaragua	Río San Juan	NA	121	3417	37336	4	12	1982	NA	NA	NA	False	04 diciembre 1982
33888	Polypodiaceae	Serpocaulon	attenuatum	Serpocaulon attenuatum	50305221	11.1291667	-84.7791667	Nicaragua	Río San Juan	NA	80	1775	37324	17	12	1981	NA	NA	NA	False	17 diciembre 1981
33898	Selaginellaceae	Selaginella	huehuetenangensis	Selaginella huehuetenangensis	26607543	11.61666	-83.86666	Nicaragua	Atlántico Sur	NA	363	15005	37337	6	2	1982	NA	NA	NA	False	6 febrero 1982
33908	Polypodiaceae	Polypodium	furfuraceum	Polypodium furfuraceum	26607366	13	-85.9333333	Nicaragua	Matagalpa	NA	59	198	37337	4	5	1980	NA	NA	NA	False	4 mayo 1980
33918	Lycopodiaceae	Huperzia	reflexa	Huperzia reflexa var. reflexa	26616268	13.16666	-85.95	Nicaragua	Jinotega	NA	54	1730	37336	4	3	1980	NA	NA	NA	False	4 marzo 1980
33927	Polypodiaceae	Pecluma	alfredii	Pecluma alfredii var. cupreolepis	50270877	13	-85.9333333	Nicaragua	Matagalpa	NA	59	199	37337	4	5	1980	NA	NA	NA	False	4 mayo 1980
33937	Polypodiaceae	Niphidium	crassifolium	Niphidium crassifolium	26602333	13.23333	-86.25	Nicaragua	Estelí	NA	372	15409	37337	21	2	1982	NA	NA	NA	False	21 febrero 1982
33942	Lygodiaceae	Lygodium	venustum	Lygodium venustum	26606127	12.25	-85.26666	Nicaragua	Chontales	NA	83-70	22596	2493	18	12	1983	NA	NA	NA	False	18 Dec 1983
33947	Pteridaceae	Pityrogramma	calomelanos	Pityrogramma calomelanos	26600267	12.71666	-87.05	Nicaragua	Chinandega	NA	62	1374	37324	3	9	1981	NA	NA	NA	False	3 septiembre 1981
33957	Pteridaceae	Polytaenium	cajenense	Polytaenium cajenense	26606880	11.0333333	-83.9	Nicaragua	Río San Juan	NA	121	3429	37336	4	12	1982	NA	NA	NA	False	04 diciembre 1982
33967	Lycopodiaceae	Lycopodiella	cernua	Lycopodiella cernua	26601794	13.16666	-85.95	Nicaragua	Jinotega	NA	54	1731	37336	4	3	1980	NA	NA	NA	False	4 marzo 1980
33977	Woodsiaceae	Athyrium	skinneri	Athyrium skinneri	26607650	12.71666	-87.05	Nicaragua	Chinandega	NA	62	1379	37324	3	9	1981	NA	NA	NA	False	3 septiembre 1981
33987	Polypodiaceae	Phlebodium	pseudoaureum	Phlebodium pseudoaureum	26609930	13	-85.9333333	Nicaragua	Matagalpa	NA	59	211	37337	4	5	1980	NA	NA	NA	False	4 mayo 1980
33997	Pteridaceae	Polytaenium	feei	Polytaenium feei	26602444	11.61666	-83.86666	Nicaragua	Atlántico Sur	NA	363	15022	37337	6	2	1982	NA	NA	NA	False	6 febrero 1982
34007	Athyriaceae	Diplazium	werckleanum	Diplazium werckleanum	26607157	13	-85.9333333	Nicaragua	Matagalpa	NA	59	215	37337	4	5	1980	NA	NA	NA	False	4 mayo 1980
34013	Lygodiaceae	Lygodium	venustum	Lygodium venustum	26606127	12.1833333	-85.35	Nicaragua	Chontales	NA	84-71	23241	2493	30	10	1984	2	11	1984	False	30 October 1984 - 02 November 1984
34027	Dryopteridaceae	Bolbitis	nicotianifolia	Bolbitis nicotianifolia	26602714	11.58333	-83.85	Nicaragua	Atlántico Sur	NA	364	15030	37337	7	2	1982	NA	NA	NA	False	7 febrero 1982
34037	Polypodiaceae	Polypodium	cryptocarpon	Polypodium cryptocarpon	26607357	13.5	-85.61666	Nicaragua	Jinotega	NA	71	814	37337	19	6	1980	NA	NA	NA	False	19 junio 1980
34043	Selaginellaceae	Selaginella	schizobasis	Selaginella schizobasis	26607557	12.1833333	-85.35	Nicaragua	Chontales	NA	84-71	23251	2493	30	10	1984	2	11	1984	False	30 October 1984 - 02 November 1984
34047	Aspleniaceae	Asplenium	auritum	Asplenium auritum	26601085	13.5	-85.61666	Nicaragua	Jinotega	NA	71	815	37337	19	6	1980	NA	NA	NA	False	19 junio 1980
34057	Lycopodiaceae	Huperzia	mexicana	Huperzia mexicana	26616570	13.5	-85.61666	Nicaragua	Jinotega	NA	71	816	37337	19	6	1980	NA	NA	NA	False	19 junio 1980
34061	Polypodiaceae	Serpocaulon	falcaria	Serpocaulon falcaria	50305228	11.81666	-85.96666	Nicaragua	Granada	NA	42	1180	37336	31	1	1980	NA	NA	NA	False	31 enero 1980
34071	Polypodiaceae	Phlebodium	pseudoaureum	Phlebodium pseudoaureum	26609930	11.81666	-85.96666	Nicaragua	Granada	NA	42	1181	37336	31	1	1980	NA	NA	NA	False	31 enero 1980
34087	Polypodiaceae	Dicranoglossum	panamense	Dicranoglossum panamense	26609177	11.58333	-83.85	Nicaragua	Atlántico Sur	NA	364	15036	37337	7	2	1982	NA	NA	NA	False	7 febrero 1982
34091	Blechnaceae	Blechnum	falciculatum	Blechnum × falciculatum	26607676	11.81666	-85.96666	Nicaragua	Granada	NA	42	1182	37336	31	1	1980	NA	NA	NA	False	31 enero 1980
34107	Polypodiaceae	Pleopeltis	angusta	Pleopeltis angusta var. angusta	26617563	13	-85.9333333	Nicaragua	Matagalpa	NA	59	228	37337	4	5	1980	NA	NA	NA	False	4 mayo 1980
34117	Pteridaceae	Pteris	quadriaurita	Pteris quadriaurita	26600814	13	-85.9333333	Nicaragua	Matagalpa	NA	59	234	37337	4	5	1980	NA	NA	NA	False	4 mayo 1980
34127	Polypodiaceae	Niphidium	crassifolium	Niphidium crassifolium	26602333	13	-85.9333333	Nicaragua	Matagalpa	NA	59	235	37337	4	5	1980	NA	NA	NA	False	4 mayo 1980
34133	Lygodiaceae	Lygodium	venustum	Lygodium venustum	26606127	12.11666	-85.46666	Nicaragua	Chontales	NA	83-72	22637	2493	28	12	1983	NA	NA	NA	False	28 Dec 1983
34137	Pteridaceae	Adiantum	petiolatum	Adiantum petiolatum	26602683	11.58333	-83.85	Nicaragua	Atlántico Sur	NA	364	15045	37337	7	2	1982	NA	NA	NA	False	7 febrero 1982
34147	Polypodiaceae	Pleopeltis	crassinervata	Pleopeltis crassinervata	26607338	13.0166667	-85.9333333	Nicaragua	Matagalpa	NA	143	3398	37337	7	10	1980	NA	NA	NA	False	7 octubre 1980
34157	Polypodiaceae	Campyloneurum	brevifolium	Campyloneurum brevifolium	26611101	11.58333	-83.85	Nicaragua	Atlántico Sur	NA	364	15047	37337	7	2	1982	NA	NA	NA	False	7 febrero 1982
34161	Marsileaceae	Marsilea	crotophora	Marsilea crotophora	26617242	11.96472	-85.50972	Nicaragua	Chontales	NA	64	1413	37324	14	9	1981	NA	NA	NA	False	14 septiembre 1981
34171	Pteridaceae	Pityrogramma	ferruginea	Pityrogramma ferruginea	26606470	11.81666	-85.96666	Nicaragua	Granada	NA	42	1205	37336	31	1	1980	NA	NA	NA	False	31 enero 1980
34174	Tectariaceae	Tectaria	mexicana	Tectaria mexicana	26607425	12.28333	-85.25	Nicaragua	Chontales	NA	84-43	22972	2493	30	7	1984	NA	NA	NA	False	30 Jul 1984
34181	Polypodiaceae	Campyloneurum	angustifolium	Campyloneurum angustifolium	26602718	11.81666	-85.96666	Nicaragua	Granada	NA	42	1206	37336	31	1	1980	NA	NA	NA	False	31 enero 1980
34191	Polypodiaceae	Polypodium	plebeium	Polypodium plebeium	26607374	11.81666	-85.96666	Nicaragua	Granada	NA	42	1207	37336	31	1	1980	NA	NA	NA	False	31 enero 1980
34201	Polypodiaceae	Micropolypodium	taenifolium	Micropolypodium taenifolium	26615388	11.81666	-85.96666	Nicaragua	Granada	NA	42	1208	37336	31	1	1980	NA	NA	NA	False	31 enero 1980
34204	Pteridaceae	Ceratopteris	thalictroides	Ceratopteris thalictroides	26600076	11.71666	-84.96666	Nicaragua	Río San Juan	NA	83-73	22658	2493	29	12	1983	NA	NA	NA	False	29 Dec 1983
34217	Polypodiaceae	Pleopeltis	angusta	Pleopeltis angusta var. angusta	26617563	13.0166667	-85.9333333	Nicaragua	Matagalpa	NA	143	3399	37337	7	10	1980	NA	NA	NA	False	7 octubre 1980
34221	Polypodiaceae	Phlebodium	pseudoaureum	Phlebodium pseudoaureum	26609930	11.81666	-85.96666	Nicaragua	Granada	NA	42	1209	37336	31	1	1980	NA	NA	NA	False	31 enero 1980
34231	Polypodiaceae	Serpocaulon	falcaria	Serpocaulon falcaria	50305228	11.81666	-85.96666	Nicaragua	Granada	NA	42	1210	37336	31	1	1980	NA	NA	NA	False	31 enero 1980
34247	Polypodiaceae	Polypodium	plesiosorum	Polypodium plesiosorum	26607375	13.0166667	-85.9333333	Nicaragua	Matagalpa	NA	143	3400	37337	7	10	1980	NA	NA	NA	False	7 octubre 1980
34250	Polypodiaceae	Niphidium	crassifolium	Niphidium crassifolium	26602333	12.4	-85.55	Nicaragua	Boaco	NA	60	258	37337	10	5	1980	NA	NA	NA	False	10 mayo 1980
34261	Dryopteridaceae	Ctenitis	submarginalis	Ctenitis submarginalis	26602764	12.4	-85.55	Nicaragua	Boaco	NA	60	259	37337	10	5	1980	NA	NA	NA	False	10 mayo 1980
34271	Polypodiaceae	Polypodium	polypodioides	Polypodium polypodioides var. aciculare	26601953	12.4	-85.55	Nicaragua	Boaco	NA	60	260	37337	10	5	1980	NA	NA	NA	False	10 mayo 1980
34287	Pteridaceae	Adiantum	obliquum	Adiantum obliquum	26602680	11.58333	-83.85	Nicaragua	Atlántico Sur	NA	364	15071	37337	7	2	1982	NA	NA	NA	False	7 febrero 1982
34291	Athyriaceae	Diplazium	striatum	Diplazium striatum	26602805	12.4	-85.55	Nicaragua	Boaco	NA	60	261	37337	10	5	1980	NA	NA	NA	False	10 mayo 1980
34301	Pteridaceae	Adiantum	macrophyllum	Adiantum macrophyllum	26602678	12.4	-85.55	Nicaragua	Boaco	NA	60	262	37337	10	5	1980	NA	NA	NA	False	10 mayo 1980
34304	Pteridaceae	Adiantum	deflectens	Adiantum deflectens	26606818	12.1833333	-85.35	Nicaragua	Chontales	NA	84-71	23321	2493	30	10	1984	2	11	1984	False	30 October 1984 - 02 November 1984
34311	Pteridaceae	Adiantum	tetraphyllum	Adiantum tetraphyllum	26605599	12.4	-85.55	Nicaragua	Boaco	NA	60	263	37337	10	5	1980	NA	NA	NA	False	10 mayo 1980
34327	Blechnaceae	Salpichlaena	volubilis	Salpichlaena volubilis	26609627	11.58333	-83.85	Nicaragua	Atlántico Sur	NA	364	15074	37337	7	2	1982	NA	NA	NA	False	7 febrero 1982
34331	Polypodiaceae	Serpocaulon	falcaria	Serpocaulon falcaria	50305228	11.81666	-85.96666	Nicaragua	Granada	NA	42	1219	37336	31	1	1980	NA	NA	NA	False	31 enero 1980
34341	Blechnaceae	Blechnum	occidentale	Blechnum occidentale	26602708	12.4	-85.55	Nicaragua	Boaco	NA	60	264	37337	10	5	1980	NA	NA	NA	False	10 mayo 1980
34351	Polypodiaceae	Microgramma	percussa	Microgramma percussa	26613053	12.4	-85.55	Nicaragua	Boaco	NA	60	265	37337	10	5	1980	NA	NA	NA	False	10 mayo 1980
34367	Polypodiaceae	Pleopeltis	crassinervata	Pleopeltis crassinervata	26607338	13.43333	-86.58333	Nicaragua	Madriz	NA	134	2882	37337	25	9	1980	NA	NA	NA	False	25 septiembre 1980
34371	Polypodiaceae	Polypodium	lindenianum	Polypodium lindenianum	26607371	12.4	-85.55	Nicaragua	Boaco	NA	60	266	37337	10	5	1980	NA	NA	NA	False	10 mayo 1980
34387	Polypodiaceae	Loxogramme	mexicana	Loxogramme mexicana	26607285	13.43333	-86.58333	Nicaragua	Madriz	NA	134	2883	37337	25	9	1980	NA	NA	NA	False	25 septiembre 1980
34397	Polypodiaceae	Pleopeltis	angusta	Pleopeltis angusta var. angusta	26617563	13.43333	-86.58333	Nicaragua	Madriz	NA	134	2888	37337	25	9	1980	NA	NA	NA	False	25 septiembre 1980
34407	Hymenophyllaceae	Trichomanes	radicans	Trichomanes radicans	26602839	13.43333	-86.58333	Nicaragua	Madriz	NA	134	2891	37337	25	9	1980	NA	NA	NA	False	25 septiembre 1980
34417	Polypodiaceae	Polypodium	lindenianum	Polypodium lindenianum	26607371	13.43333	-86.58333	Nicaragua	Madriz	NA	134	2893	37337	25	9	1980	NA	NA	NA	False	25 septiembre 1980
34427	Polypodiaceae	Microgramma	lycopodioides	Microgramma lycopodioides	26602318	11.53333	-83.8	Nicaragua	Atlántico Sur	NA	365	15089	37337	7	2	1982	NA	NA	NA	False	7 febrero 1982
34431	Pteridaceae	Vittaria	graminifolia	Vittaria graminifolia	26602651	13.56666	-85.66666	Nicaragua	Jinotega	NA	264	7381	37337	24	3	1981	NA	NA	NA	False	24 marzo 1981
34447	Polypodiaceae	Microgramma	reptans	Microgramma reptans	26607298	11.53333	-83.8	Nicaragua	Atlántico Sur	NA	365	15090	37337	7	2	1982	NA	NA	NA	False	7 febrero 1982
34451	Salviniaceae	Salvinia	minima	Salvinia minima	26602845	11.96472	-85.50972	Nicaragua	Chontales	NA	64	1452	37324	14	9	1981	NA	NA	NA	False	14 septiembre 1981
34460	Lycopodiaceae	Huperzia	dichaeoides	Huperzia dichaeoides	26614983	13.7333333	-85.0041667	Nicaragua	Atlántico Norte	NA	121	6191	26943	17	3	1980	NA	NA	NA	False	17 March 1980
34471	Blechnaceae	Blechnum	appendiculatum	Blechnum appendiculatum	50055474	13.21666	-85.88333	Nicaragua	Jinotega	NA	280	7886	37337	8	4	1981	NA	NA	NA	False	8 abril 1981
34487	Dryopteridaceae	Bolbitis	portoricensis	Bolbitis portoricensis	26602716	11.53333	-83.8	Nicaragua	Atlántico Sur	NA	365	15093	37337	7	2	1982	NA	NA	NA	False	7 febrero 1982
34491	Selaginellaceae	Selaginella	sertata	Selaginella sertata	26607558	11.96472	-85.50972	Nicaragua	Chontales	NA	64	1455	37324	14	9	1981	NA	NA	NA	False	14 septiembre 1981
34507	Blechnaceae	Blechnum	appendiculatum	Blechnum appendiculatum	50055474	13.43333	-86.58333	Nicaragua	Madriz	NA	134	2902	37337	25	9	1980	NA	NA	NA	False	25 septiembre 1980
34517	Polypodiaceae	Niphidium	crassifolium	Niphidium crassifolium	26602333	13.43333	-86.58333	Nicaragua	Madriz	NA	134	2904	37337	25	9	1980	NA	NA	NA	False	25 septiembre 1980
34521	Pteridaceae	Pityrogramma	calomelanos	Pityrogramma calomelanos	26600267	14.6833333	-84.0666667	Nicaragua	Atlántico Norte	NA	93	3944	26943	3	3	1979	NA	NA	NA	False	03 March 1979
34531	Polypodiaceae	Campyloneurum	repens	Campyloneurum repens	26607865	13.7333333	-84.9666667	Nicaragua	Atlántico Norte	NA	122	6200	26943	18	3	1980	NA	NA	NA	False	18 Mar 1980
34540	Polypodiaceae	Pecluma	divaricata	Pecluma divaricata	26615178	13.56666	-85.66666	Nicaragua	Jinotega	NA	265	7395	37337	24	3	1981	NA	NA	NA	False	24 marzo 1981
34557	Selaginellaceae	Selaginella	arthritica	Selaginella arthritica	26609431	11.53333	-83.8	Nicaragua	Atlántico Sur	NA	365	15103	37337	7	2	1982	NA	NA	NA	False	7 febrero 1982
34567	Pteridaceae	Adiantum	concinnum	Adiantum concinnum	26602672	13.41666	-86.56666	Nicaragua	Madriz	NA	135	2910	37337	25	9	1980	NA	NA	NA	False	25 septiembre 1980
34571	Gleicheniaceae	Sticherus	bifidus	Sticherus bifidus	26606157	13.56666	-85.66666	Nicaragua	Jinotega	NA	265	7396	37337	24	3	1981	NA	NA	NA	False	24 marzo 1981
34581	Polypodiaceae	Polypodium	plebeium	Polypodium plebeium	26607374	12.98333	-85.86666	Nicaragua	Matagalpa	NA	82-27	18213	37337	23	10	1982	NA	NA	NA	False	23 Oct 1982
34591	Thelypteridaceae	Thelypteris	nicaraguensis	Thelypteris nicaraguensis	26607486	13.7333333	-84.9666667	Nicaragua	Atlántico Norte	NA	122	6215	26943	18	3	1980	NA	NA	NA	False	18 Mar 1980
34601	Polypodiaceae	Polypodium	dulce	Polypodium dulce	26617524	13.7333333	-84.9666667	Nicaragua	Atlántico Norte	NA	122	6216	26943	18	3	1980	NA	NA	NA	False	18 Mar 1980
34611	Dryopteridaceae	Didymochlaena	truncatula	Didymochlaena truncatula	26601305	13.7333333	-84.9666667	Nicaragua	Atlántico Norte	NA	122	6217	26943	18	3	1980	NA	NA	NA	False	18 Mar 1980
34620	Polypodiaceae	Campyloneurum	brevifolium	Campyloneurum brevifolium	26611101	13.65833	-84.91666	Nicaragua	Atlántico Norte	NA	2	63	37528	6	9	1982	NA	NA	NA	False	6 septiembre 1982
34630	Tectariaceae	Tectaria	panamensis	Tectaria panamensis	26608932	13.65833	-84.91666	Nicaragua	Atlántico Norte	NA	2	64	37528	6	9	1982	NA	NA	NA	False	6 septiembre 1982
34640	Polypodiaceae	Campyloneurum	costatum	Campyloneurum costatum	26602719	14.6833333	-84.0666667	Nicaragua	Atlántico Norte	NA	93	3973	26943	3	3	1979	NA	NA	NA	False	03 March 1979
34650	Pteridaceae	Adiantum	obliquum	Adiantum obliquum	26602680	13.7333333	-84.9666667	Nicaragua	Atlántico Norte	NA	122	6227	26943	18	3	1980	NA	NA	NA	False	18 Mar 1980
34666	Selaginellaceae	Selaginella	sertata	Selaginella sertata	26607558	12.11666	-85.4	Nicaragua	Chontales	NA	66	1492	37324	14	9	1981	NA	NA	NA	False	14 septiembre 1981
34670	Dryopteridaceae	Ctenitis	nigrovenia	Ctenitis nigrovenia	26607119	13.7333333	-84.9666667	Nicaragua	Atlántico Norte	NA	122	6231	26943	18	3	1980	NA	NA	NA	False	18 Mar 1980
34680	Athyriaceae	Diplazium	plantaginifolium	Diplazium plantaginifolium	26602803	13.7333333	-84.9666667	Nicaragua	Atlántico Norte	NA	122	6232	26943	18	3	1980	NA	NA	NA	False	18 Mar 1980
34717	Anemiaceae	Anemia	phyllitidis	Anemia phyllitidis	26600024	12.9	-85.9	Nicaragua	Matagalpa	NA	68	1509	37324	5	11	1981	NA	NA	NA	False	5 noviembre 1981
34726	Thelypteridaceae	Thelypteris	balbisii	Thelypteris balbisii	26602590	14.6833333	-84.0666667	Nicaragua	Atlántico Norte	NA	93	3996	26943	3	3	1979	NA	NA	NA	False	03 March 1979
34735	Blechnaceae	Blechnum	appendiculatum	Blechnum appendiculatum	50055474	12.9	-85.9	Nicaragua	Matagalpa	NA	68	1511	37324	5	11	1981	NA	NA	NA	False	5 noviembre 1981
34744	Tectariaceae	Tectaria	incisa	Tectaria incisa	26602579	14.6833333	-84.0666667	Nicaragua	Atlántico Norte	NA	93	3997	26943	3	3	1979	NA	NA	NA	False	03 March 1979
34753	Polypodiaceae	Dicranoglossum	panamense	Dicranoglossum panamense	26609177	13.65833	-84.91666	Nicaragua	Atlántico Norte	NA	2	91	37528	6	9	1982	NA	NA	NA	False	6 septiembre 1982
34762	Pteridaceae	Pteris	altissima	Pteris altissima	26602454	14.6833333	-84.0666667	Nicaragua	Atlántico Norte	NA	93	3998	26943	3	3	1979	NA	NA	NA	False	03 March 1979
34777	Pteridaceae	Adiantum	concinnum	Adiantum concinnum	26602672	12	-86.26666	Nicaragua	Masaya	NA	191	5215	37337	11	12	1980	NA	NA	NA	False	11 diciembre 1980
34786	Selaginellaceae	Selaginella	arthritica	Selaginella arthritica	26609431	11.6	-83.86666	Nicaragua	Atlántico Sur	NA	366	15151	37337	8	2	1982	NA	NA	NA	False	8 febrero 1982
34795	Dryopteridaceae	Bolbitis	portoricensis	Bolbitis portoricensis	26602716	11.6	-83.86666	Nicaragua	Atlántico Sur	NA	366	15153	37337	8	2	1982	NA	NA	NA	False	8 febrero 1982
34798	Thelypteridaceae	Thelypteris	nicaraguensis	Thelypteris nicaraguensis	26607486	13.73333	-84.96666	Nicaragua	Atlántico Norte	NA	123	6255	26943	19	3	1980	NA	NA	NA	False	19 Mar 1980
34813	Pteridaceae	Pityrogramma	calomelanos	Pityrogramma calomelanos	26600267	12	-86.26666	Nicaragua	Masaya	NA	191	5218	37337	11	12	1980	NA	NA	NA	False	11 diciembre 1980
34816	Polypodiaceae	Campyloneurum	angustifolium	Campyloneurum angustifolium	26602718	12.9	-85.9	Nicaragua	Matagalpa	NA	68	1518	37324	5	11	1981	NA	NA	NA	False	5 noviembre 1981
34831	Blechnaceae	Blechnum	occidentale	Blechnum occidentale	26602708	12	-86.26666	Nicaragua	Masaya	NA	191	5223	37337	11	12	1980	NA	NA	NA	False	11 diciembre 1980
34834	Blechnaceae	Blechnum	serrulatum	Blechnum serrulatum	26602710	14.71666	-84.1	Nicaragua	Atlántico Norte	NA	94	4008	26943	4	3	1979	NA	NA	NA	False	4 Mar 1979
34843	Polypodiaceae	Polypodium	plebeium	Polypodium plebeium	26607374	13.58333	-85.66666	Nicaragua	Jinotega	NA	267	7454	37337	25	3	1981	NA	NA	NA	False	25 marzo 1981
34869	Aspleniaceae	Asplenium	auriculatum	Asplenium auriculatum	26602480	13.58333	-85.66666	Nicaragua	Jinotega	NA	267	7458	37337	25	3	1981	NA	NA	NA	False	25 marzo 1981
34878	Polypodiaceae	Polypodium	cryptocarpon	Polypodium cryptocarpon	26607357	12.9	-85.9	Nicaragua	Matagalpa	NA	68	1529	37324	5	11	1981	NA	NA	NA	False	5 noviembre 1981
34887	Aspleniaceae	Asplenium	fragrans	Asplenium fragrans	26607607	13.58333	-85.66666	Nicaragua	Jinotega	NA	267	7464	37337	25	3	1981	NA	NA	NA	False	25 marzo 1981
34896	Lindsaeaceae	Lindsaea	stricta	Lindsaea stricta var. stricta	26606912	14.71666	-84.1	Nicaragua	Atlántico Norte	NA	94	4017	26943	4	3	1979	NA	NA	NA	False	4 Mar 1979
34906	Thelypteridaceae	Thelypteris	nicaraguensis	Thelypteris nicaraguensis	26607486	13.73333	-84.96666	Nicaragua	Atlántico Norte	NA	123	6276	26943	19	3	1980	NA	NA	NA	False	19 Mar 1980
34921	Polypodiaceae	Polypodium	polypodioides	Polypodium polypodioides var. polypodioides	26607377	11.75	-85.83333	Nicaragua	Granada	NA	85	1967	37324	21	1	1982	NA	NA	NA	False	21 enero 1982
34924	Polypodiaceae	Campyloneurum	angustifolium	Campyloneurum angustifolium	26602718	13.58333	-85.66666	Nicaragua	Jinotega	NA	267	7469	37337	25	3	1981	NA	NA	NA	False	25 marzo 1981
34939	Pteridaceae	Anetium	citrifolium	Anetium citrifolium	26602268	11.6	-83.86666	Nicaragua	Atlántico Sur	NA	366	15184	37337	8	2	1982	NA	NA	NA	False	8 febrero 1982
34948	Lygodiaceae	Lygodium	venustum	Lygodium venustum	26606127	13.65	-84.8	Nicaragua	Atlántico Norte	NA	99	4337	26943	10	3	1979	NA	NA	NA	False	10 Mar 1979
34951	Athyriaceae	Diplazium	obscurum	Diplazium obscurum	26607149	13.58333	-85.66666	Nicaragua	Jinotega	NA	267	7483	37337	25	3	1981	NA	NA	NA	False	25 marzo 1981
34969	Lygodiaceae	Lygodium	heterodoxum	Lygodium heterodoxum	26607287	13.73333	-84.96666	Nicaragua	Atlántico Norte	NA	123	6297	26943	19	3	1980	NA	NA	NA	False	19 Mar 1980
34977	Lycopodiaceae	Lycopodiella	cernua	Lycopodiella cernua	26601794	14.71666	-84.1	Nicaragua	Atlántico Norte	NA	94	4041	26943	4	3	1979	NA	NA	NA	False	4 Mar 1979
34986	Pteridaceae	Polytaenium	chlorosporum	Polytaenium chlorosporum	50217744	13.58333	-85.66666	Nicaragua	Jinotega	NA	267	7491	37337	25	3	1981	NA	NA	NA	False	25 marzo 1981
34995	Aspleniaceae	Asplenium	rutaceum	Asplenium rutaceum	26602542	13.58333	-85.66666	Nicaragua	Jinotega	NA	267	7492	37337	25	3	1981	NA	NA	NA	False	25 marzo 1981
35010	Polypodiaceae	Niphidium	crassifolium	Niphidium crassifolium	26602333	13.5	-85.61666	Nicaragua	Jinotega	NA	71	838	37337	19	6	1980	NA	NA	NA	False	19 junio 1980
35013	Pteridaceae	Vittaria	graminifolia	Vittaria graminifolia	26602651	13.58333	-85.66666	Nicaragua	Jinotega	NA	267	7495	37337	25	3	1981	NA	NA	NA	False	25 marzo 1981
35022	Polypodiaceae	Cochlidium	serrulatum	Cochlidium serrulatum	26602752	13.58333	-85.66666	Nicaragua	Jinotega	NA	267	7496	37337	25	3	1981	NA	NA	NA	False	25 marzo 1981
35037	Polypodiaceae	Pleopeltis	angusta	Pleopeltis angusta var. angusta	26617563	13.43333	-86.56666	Nicaragua	Madriz	NA	137	3017	37337	26	9	1980	NA	NA	NA	False	26 septiembre 1980
35040	Blechnaceae	Blechnum	occidentale	Blechnum occidentale	26602708	14.71666	-84.1	Nicaragua	Atlántico Norte	NA	94	4053	26943	4	3	1979	NA	NA	NA	False	4 Mar 1979
35054	Polypodiaceae	Phlebodium	pseudoaureum	Phlebodium pseudoaureum	26609930	13.43333	-86.56666	Nicaragua	Madriz	NA	137	3020	37337	26	9	1980	NA	NA	NA	False	26 septiembre 1980
35064	Polypodiaceae	Campyloneurum	angustifolium	Campyloneurum angustifolium	26602718	13.43333	-86.56666	Nicaragua	Madriz	NA	137	3021	37337	26	9	1980	NA	NA	NA	False	26 septiembre 1980
35073	Polypodiaceae	Pleopeltis	crassinervata	Pleopeltis crassinervata	26607338	13.43333	-86.56666	Nicaragua	Madriz	NA	137	3022	37337	26	9	1980	NA	NA	NA	False	26 septiembre 1980
35082	Polypodiaceae	Polypodium	plebeium	Polypodium plebeium	26607374	13.43333	-86.56666	Nicaragua	Madriz	NA	137	3023	37337	26	9	1980	NA	NA	NA	False	26 septiembre 1980
35091	Aspleniaceae	Asplenium	praemorsum	Asplenium praemorsum	26603363	13.43333	-86.56666	Nicaragua	Madriz	NA	137	3024	37337	26	9	1980	NA	NA	NA	False	26 septiembre 1980
35100	Polypodiaceae	Polypodium	lindenianum	Polypodium lindenianum	26607371	13.43333	-86.56666	Nicaragua	Madriz	NA	137	3025	37337	26	9	1980	NA	NA	NA	False	26 septiembre 1980
35103	Gleicheniaceae	Sticherus	bifidus	Sticherus bifidus	26606157	13.03333	-85.91666	Nicaragua	Matagalpa	NA	47	1369	37336	21	2	1980	NA	NA	NA	False	21 febrero 1980
35112	Polypodiaceae	Campyloneurum	angustifolium	Campyloneurum angustifolium	26602718	13.6	-85.65	Nicaragua	Jinotega	NA	268	7520	37337	25	3	1981	NA	NA	NA	False	25 marzo 1981
35121	Athyriaceae	Diplazium	plantaginifolium	Diplazium plantaginifolium	26602803	13.6	-85.65	Nicaragua	Jinotega	NA	268	7521	37337	25	3	1981	NA	NA	NA	False	25 marzo 1981
35130	Lycopodiaceae	Lycopodiella	cernua	Lycopodiella cernua	26601794	11.51527	-83.775	Nicaragua	Atlántico Sur	NA	368	15228	37337	12	2	1982	NA	NA	NA	False	12 febrero 1982
35144	Selaginellaceae	Selaginella	eurynota	Selaginella eurynota	26607539	13.5	-85.61666	Nicaragua	Jinotega	NA	71	869	37337	19	6	1980	NA	NA	NA	False	19 junio 1980
35147	Thelypteridaceae	Thelypteris	melanochlaena	Thelypteris melanochlaena	26607442	13.03333	-85.91666	Nicaragua	Matagalpa	NA	47	1381	37336	21	2	1980	NA	NA	NA	False	21 febrero 1980
35156	Polypodiaceae	Niphidium	crassifolium	Niphidium crassifolium	26602333	13.03333	-85.91666	Nicaragua	Matagalpa	NA	47	1392	37336	21	2	1980	NA	NA	NA	False	21 febrero 1980
35165	Lycopodiaceae	Huperzia	dichaeoides	Huperzia dichaeoides	26614983	13.6	-85.65	Nicaragua	Jinotega	NA	268	7538	37337	25	3	1981	NA	NA	NA	False	25 marzo 1981
35174	Blechnaceae	Blechnum	schiedeanum	Blechnum schiedeanum	26607054	13.03333	-85.91666	Nicaragua	Matagalpa	NA	47	1393	37336	21	2	1980	NA	NA	NA	False	21 febrero 1980
35183	Dryopteridaceae	Elaphoglossum	rubescens	Elaphoglossum rubescens	26607209	13.6	-85.65	Nicaragua	Jinotega	NA	268	7540	37337	25	3	1981	NA	NA	NA	False	25 marzo 1981
35192	Aspleniaceae	Asplenium	serratum	Asplenium serratum	26602547	13.71666	-84.8125	Nicaragua	Atlántico Norte	NA	3	180	37528	16	9	1982	NA	NA	NA	False	16 septiembre 1982
35207	Polypodiaceae	Polypodium	polypodioides	Polypodium polypodioides var. polypodioides	26607377	12.16666	-84.3	Nicaragua	Atlántico Sur	NA	71	1617	37324	3	12	1981	NA	NA	NA	False	3 diciembre 1981
35216	Polypodiaceae	Microgramma	percussa	Microgramma percussa	26613053	12.16666	-84.3	Nicaragua	Atlántico Sur	NA	71	1618	37324	3	12	1981	NA	NA	NA	False	3 diciembre 1981
35225	Blechnaceae	Blechnum	serrulatum	Blechnum serrulatum	26602710	14.5	-83.8333333	Nicaragua	Atlántico Norte	NA	95	4099	26943	5	3	1979	NA	NA	NA	False	05 March 1979
35243	Davalliaceae	Nephrolepis	hirsutula	Nephrolepis hirsutula	26602327	13.5	-85.61666	Nicaragua	Jinotega	NA	71	903	37337	19	6	1980	NA	NA	NA	False	19 junio 1980
35246	Polypodiaceae	Niphidium	crassifolium	Niphidium crassifolium	26602333	13.6166667	-85.6666667	Nicaragua	Jinotega	NA	270	7561	37337	26	3	1981	NA	NA	NA	False	26 marzo 1981
35255	Polypodiaceae	Terpsichore	atroviridis	Terpsichore atroviridis	26617204	13.6166667	-85.6666667	Nicaragua	Jinotega	NA	270	7562	37337	26	3	1981	NA	NA	NA	False	26 marzo 1981
35264	Aspleniaceae	Asplenium	macilentum	Asplenium macilentum	26610781	13.6166667	-85.6666667	Nicaragua	Jinotega	NA	270	7563	37337	26	3	1981	NA	NA	NA	False	26 marzo 1981
35273	Davalliaceae	Nephrolepis	pendula	Nephrolepis pendula	26606900	13.6166667	-85.6666667	Nicaragua	Jinotega	NA	270	7565	37337	26	3	1981	NA	NA	NA	False	26 marzo 1981
35282	Hymenophyllaceae	Trichomanes	collariatum	Trichomanes collariatum	26606403	13.6166667	-85.6666667	Nicaragua	Jinotega	NA	270	7566	37337	26	3	1981	NA	NA	NA	False	26 marzo 1981
35291	Polypodiaceae	Campyloneurum	angustifolium	Campyloneurum angustifolium	26602718	13.03333	-85.91666	Nicaragua	Matagalpa	NA	47	1423	37336	21	2	1980	NA	NA	NA	False	21 febrero 1980
35306	Polypodiaceae	Microgramma	percussa	Microgramma percussa	26613053	12.15	-84.28333	Nicaragua	Atlántico Sur	NA	72	1639	37324	3	12	1981	NA	NA	NA	False	3 diciembre 1981
35309	Polypodiaceae	Pecluma	alfredii	Pecluma alfredii var. cupreolepis	50270877	13.03333	-85.91666	Nicaragua	Matagalpa	NA	47	1424	37336	21	2	1980	NA	NA	NA	False	21 febrero 1980
35318	Polypodiaceae	Polypodium	plesiosorum	Polypodium plesiosorum	26607375	13.03333	-85.91666	Nicaragua	Matagalpa	NA	47	1425	37336	21	2	1980	NA	NA	NA	False	21 febrero 1980
35326	Athyriaceae	Diplazium	plantaginifolium	Diplazium plantaginifolium	26602803	13.6166667	-85.6666667	Nicaragua	Jinotega	NA	270	7571	37337	26	3	1981	NA	NA	NA	False	26 marzo 1981
35341	Lygodiaceae	Lygodium	venustum	Lygodium venustum	26606127	11.75	-85.83333	Nicaragua	Granada	NA	86	1977	37324	21	1	1982	NA	NA	NA	False	21 enero 1982
35344	Polypodiaceae	Pleopeltis	macrocarpa	Pleopeltis macrocarpa var. macrocarpa	26615231	13.03333	-85.91666	Nicaragua	Matagalpa	NA	47	1429	37336	21	2	1980	NA	NA	NA	False	21 febrero 1980
35353	Pteridaceae	Adiantum	trapeziforme	Adiantum trapeziforme	26606994	13.7333333	-86.1333333	Nicaragua	Nueva Segovia	NA	208	5671	37337	28	12	1980	NA	NA	NA	False	28 diciembre 1980
35362	Athyriaceae	Diplazium	subsilvaticum	Diplazium subsilvaticum	26617272	13.6166667	-85.6666667	Nicaragua	Jinotega	NA	270	7592	37337	26	3	1981	NA	NA	NA	False	26 marzo 1981
35377	Polypodiaceae	Polypodium	lindenianum	Polypodium lindenianum	26607371	12.9666667	-85.8666667	Nicaragua	Matagalpa	NA	377	15617	37337	5	3	1982	NA	NA	NA	False	5 marzo 1982
35380	Lycopodiaceae	Huperzia	pringlei	Huperzia pringlei	26616569	13.03333	-85.91666	Nicaragua	Matagalpa	NA	47	1451	37336	21	2	1980	NA	NA	NA	False	21 febrero 1980
35404	Selaginellaceae	Selaginella	flagellata	Selaginella flagellata	26607540	12.16666	-84.3	Nicaragua	Atlántico Sur	NA	74	1670	37324	4	12	1981	NA	NA	NA	False	4 diciembre 1981
35422	Pteridaceae	Adiantum	petiolatum	Adiantum petiolatum	26602683	12.16666	-84.3	Nicaragua	Atlántico Sur	NA	74	1673	37324	4	12	1981	NA	NA	NA	False	4 diciembre 1981
35425	Polypodiaceae	Niphidium	crassifolium	Niphidium crassifolium	26602333	13.6333333	-84.8	Nicaragua	Atlántico Norte	NA	96	4163	26943	9	3	1979	NA	NA	NA	False	09 March 1979
35433	Lygodiaceae	Lygodium	heterodoxum	Lygodium heterodoxum	26607287	13.6333333	-84.8	Nicaragua	Atlántico Norte	NA	96	4164	26943	9	3	1979	NA	NA	NA	False	09 March 1979
35448	Polypodiaceae	Pleopeltis	angusta	Pleopeltis angusta var. angusta	26617563	12.98333	-85.91666	Nicaragua	Matagalpa	NA	48	1464	37336	21	2	1980	NA	NA	NA	False	21 febrero 1980
35457	Polypodiaceae	Pleopeltis	crassinervata	Pleopeltis crassinervata	26607338	12.98333	-85.91666	Nicaragua	Matagalpa	NA	48	1465	37336	21	2	1980	NA	NA	NA	False	21 febrero 1980
35475	Polypodiaceae	Polypodium	furfuraceum	Polypodium furfuraceum	26607366	12.9666667	-85.8666667	Nicaragua	Matagalpa	NA	377	15619	37337	5	3	1982	NA	NA	NA	False	5 marzo 1982
35478	Tectariaceae	Tectaria	incisa	Tectaria incisa	26602579	13.6333333	-84.8	Nicaragua	Atlántico Norte	NA	96	4175	26943	9	3	1979	NA	NA	NA	False	09 March 1979
35487	Lygodiaceae	Lygodium	venustum	Lygodium venustum	26606127	13.6333333	-84.8	Nicaragua	Atlántico Norte	NA	96	4177	26943	9	3	1979	NA	NA	NA	False	09 March 1979
35503	Selaginellaceae	Selaginella	hoffmannii	Selaginella hoffmannii	26607542	13.5	-85.63333	Nicaragua	Jinotega	NA	72	966	37337	20	6	1980	NA	NA	NA	False	20 junio 1980
35511	Dryopteridaceae	Ctenitis	nigrovenia	Ctenitis nigrovenia	26607119	13.5	-85.63333	Nicaragua	Jinotega	NA	72	967	37337	20	6	1980	NA	NA	NA	False	20 junio 1980
35520	Athyriaceae	Diplazium	donnell-smithii	Diplazium donnell-smithii	26607810	12.98333	-85.91666	Nicaragua	Matagalpa	NA	48	1479	37336	21	2	1980	NA	NA	NA	False	21 febrero 1980
35529	Pteridaceae	Adiantum	macrophyllum	Adiantum macrophyllum	26602678	13.5	-85.63333	Nicaragua	Jinotega	NA	72	968	37337	20	6	1980	NA	NA	NA	False	20 junio 1980
35538	Aspleniaceae	Asplenium	auritum	Asplenium auritum	26601085	13.5	-85.63333	Nicaragua	Jinotega	NA	72	969	37337	20	6	1980	NA	NA	NA	False	20 junio 1980
35541	Aspleniaceae	Asplenium	serratum	Asplenium serratum	26602547	13.6333333	-84.8	Nicaragua	Atlántico Norte	NA	96	4187	26943	9	3	1979	NA	NA	NA	False	09 March 1979
35550	Lycopodiaceae	Huperzia	mexicana	Huperzia mexicana	26616570	12.4	-85.55	Nicaragua	Boaco	NA	140	3151	37337	30	9	1980	NA	NA	NA	False	30 septiembre 1980
35565	Lygodiaceae	Lygodium	venustum	Lygodium venustum	26606127	13.71666	-85.76666	Nicaragua	Jinotega	NA	49	1494	37336	2	3	1980	NA	NA	NA	False	2 marzo 1980
35568	Polypodiaceae	Polypodium	lindenianum	Polypodium lindenianum	26607371	13.21666	-85.88333	Nicaragua	Jinotega	NA	280	7911	37337	8	4	1981	NA	NA	NA	False	8 abril 1981
35583	Polypodiaceae	Microgramma	piloselloides	Microgramma piloselloides	26602319	12.9666667	-85.8666667	Nicaragua	Matagalpa	NA	377	15622	37337	5	3	1982	NA	NA	NA	False	5 marzo 1982
35587	Polypodiaceae	Pecluma	alfredii	Pecluma alfredii var. cupreolepis	50270877	13.03333	-85.91666	Nicaragua	Matagalpa	NA	75	992	37337	2	7	1980	NA	NA	NA	False	2 julio 1980
35603	Pteridaceae	Adiantum	amplum	Adiantum amplum	26616805	11.75	-85.83333	Nicaragua	Granada	NA	86	1985	37324	21	1	1982	NA	NA	NA	False	21 enero 1982
35607	Polypodiaceae	Pleopeltis	angusta	Pleopeltis angusta var. angusta	26617563	13.03333	-85.91666	Nicaragua	Matagalpa	NA	75	996	37337	2	7	1980	NA	NA	NA	False	2 julio 1980
35617	Athyriaceae	Diplazium	werckleanum	Diplazium werckleanum	26607157	13.03333	-85.91666	Nicaragua	Matagalpa	NA	75	1000	37337	2	7	1980	NA	NA	NA	False	2 julio 1980
35627	Polypodiaceae	Niphidium	crassifolium	Niphidium crassifolium	26602333	12.4	-85.55	Nicaragua	Boaco	NA	140	3173	37337	30	9	1980	NA	NA	NA	False	30 septiembre 1980
35637	Polypodiaceae	Campyloneurum	angustifolium	Campyloneurum angustifolium	26602718	13.03333	-85.91666	Nicaragua	Matagalpa	NA	75	1001	37337	2	7	1980	NA	NA	NA	False	2 julio 1980
35647	Aspleniaceae	Asplenium	cuspidatum	Asplenium cuspidatum	26607012	13.03333	-85.91666	Nicaragua	Matagalpa	NA	75	1002	37337	2	7	1980	NA	NA	NA	False	2 julio 1980
35657	Polypodiaceae	Polypodium	lindenianum	Polypodium lindenianum	26607371	12.4	-85.55	Nicaragua	Boaco	NA	140	3190	37337	30	9	1980	NA	NA	NA	False	30 septiembre 1980
35667	Polypodiaceae	Polypodium	furfuraceum	Polypodium furfuraceum	26607366	12.4	-85.55	Nicaragua	Boaco	NA	140	3191	37337	30	9	1980	NA	NA	NA	False	30 septiembre 1980
35687	Polypodiaceae	Cochlidium	rostratum	Cochlidium rostratum	26607097	13.6	-85.65	Nicaragua	Jinotega	NA	273	7677	37337	27	3	1981	NA	NA	NA	False	27 marzo 1981
35702	Pteridaceae	Adiantum	tetraphyllum	Adiantum tetraphyllum	26605599	12.9666667	-85.8666667	Nicaragua	Matagalpa	NA	377	15626	37337	5	3	1982	NA	NA	NA	False	5 marzo 1982
35706	Polypodiaceae	Serpocaulon	falcaria	Serpocaulon falcaria	50305228	13.03333	-85.91666	Nicaragua	Matagalpa	NA	75	1050	37337	2	7	1980	NA	NA	NA	False	2 julio 1980
35722	Dryopteridaceae	Polystichum	muricatum	Polystichum muricatum	26607395	13.0166667	-85.9333333	Nicaragua	Matagalpa	NA	143	3436	37337	7	10	1980	NA	NA	NA	False	7 octubre 1980
35732	Polypodiaceae	Niphidium	crassifolium	Niphidium crassifolium	26602333	13.0166667	-85.9333333	Nicaragua	Matagalpa	NA	143	3441	37337	7	10	1980	NA	NA	NA	False	7 octubre 1980
35742	Polypodiaceae	Pecluma	alfredii	Pecluma alfredii var. cupreolepis	50270877	12.9666667	-85.8666667	Nicaragua	Matagalpa	NA	377	15637	37337	5	3	1982	NA	NA	NA	False	5 marzo 1982
35746	Aspleniaceae	Asplenium	cuspidatum	Asplenium cuspidatum	26607012	13.26666	-86.18333	Nicaragua	Jinotega	NA	281	7927	37337	9	4	1981	NA	NA	NA	False	9 abril 1981
35762	Polypodiaceae	Pecluma	divaricata	Pecluma divaricata	26615178	12.9666667	-85.8666667	Nicaragua	Matagalpa	NA	377	15644	37337	5	3	1982	NA	NA	NA	False	5 marzo 1982
35772	Blechnaceae	Blechnum	appendiculatum	Blechnum appendiculatum	50055474	11.85	-85.9333333	Nicaragua	Granada	NA	63	414	37337	24	5	1980	NA	NA	NA	False	24 mayo 1980
35776	Aspleniaceae	Asplenium	sphaerosporum	Asplenium sphaerosporum	26607036	13.56666	-85.66666	Nicaragua	Jinotega	NA	275	7708	37337	27	3	1981	NA	NA	NA	False	27 marzo 1981
35786	Pteridaceae	Adiantum	andicola	Adiantum andicola	26606986	13.26666	-86.18333	Nicaragua	Jinotega	NA	281	7937	37337	9	4	1981	NA	NA	NA	False	9 abril 1981
35796	Athyriaceae	Diplazium	werckleanum	Diplazium werckleanum	26607157	13.26666	-86.18333	Nicaragua	Jinotega	NA	281	7940	37337	9	4	1981	NA	NA	NA	False	9 abril 1981
35812	Pteridaceae	Adiantum	trapeziforme	Adiantum trapeziforme	26606994	11.85	-85.9333333	Nicaragua	Granada	NA	63	421	37337	24	5	1980	NA	NA	NA	False	24 mayo 1980
35822	Aspleniaceae	Asplenium	cuspidatum	Asplenium cuspidatum	26607012	12.9666667	-85.8666667	Nicaragua	Matagalpa	NA	377	15657	37337	5	3	1982	NA	NA	NA	False	5 marzo 1982
35826	Polypodiaceae	Micropolypodium	taenifolium	Micropolypodium taenifolium	26615388	13.26666	-86.18333	Nicaragua	Jinotega	NA	281	7946	37337	9	4	1981	NA	NA	NA	False	9 abril 1981
35842	Pteridaceae	Pteris	quadriaurita	Pteris quadriaurita	26600814	12.9666667	-85.8666667	Nicaragua	Matagalpa	NA	377	15662	37337	5	3	1982	NA	NA	NA	False	5 marzo 1982
35852	Blechnaceae	Blechnum	occidentale	Blechnum occidentale	26602708	13.71666	-85.76666	Nicaragua	Jinotega	NA	56	1804	37336	13	3	1980	NA	NA	NA	False	13 marzo 1980
35872	Pteridaceae	Adiantum	petiolatum	Adiantum petiolatum	26602683	11.75	-85.8	Nicaragua	Granada	NA	88	2032	37324	22	1	1982	NA	NA	NA	False	22 enero 1982
35876	Polypodiaceae	Niphidium	crassifolium	Niphidium crassifolium	26602333	13.03333	-85.91666	Nicaragua	Matagalpa	NA	75	1054	37337	2	7	1980	NA	NA	NA	False	2 julio 1980
35892	Lycopodiaceae	Huperzia	taxifolia	Huperzia taxifolia	26608508	12.9666667	-85.8666667	Nicaragua	Matagalpa	NA	377	15670	37337	5	3	1982	NA	NA	NA	False	5 marzo 1982
35902	Polypodiaceae	Niphidium	crassifolium	Niphidium crassifolium	26602333	12.9666667	-85.8666667	Nicaragua	Matagalpa	NA	377	15676	37337	5	3	1982	NA	NA	NA	False	5 marzo 1982
35912	Polypodiaceae	Polypodium	polypodioides	Polypodium polypodioides var. polypodioides	26607377	11.85	-85.9333333	Nicaragua	Granada	NA	63	447	37337	24	5	1980	NA	NA	NA	False	24 mayo 1980
35922	Polypodiaceae	Polypodium	polypodioides	Polypodium polypodioides var. aciculare	26601953	12.9666667	-85.8666667	Nicaragua	Matagalpa	NA	377	15681	37337	5	3	1982	NA	NA	NA	False	5 marzo 1982
35932	Polypodiaceae	Serpocaulon	ptilorhizon	Serpocaulon ptilorhizon	50290384	12.9666667	-85.8666667	Nicaragua	Matagalpa	NA	377	15682	37337	5	3	1982	NA	NA	NA	False	5 marzo 1982
35941	Selaginellaceae	Selaginella	pallescens	Selaginella pallescens	26607551	13.0166667	-86.3	Nicaragua	Estelí	NA	81	1302	37337	24	7	1980	NA	NA	NA	False	24 julio 1980
35945	Pteridaceae	Pityrogramma	calomelanos	Pityrogramma calomelanos	26600267	13.76666	-86.08333	Nicaragua	Nueva Segovia	NA	211	5741	37337	28	12	1980	NA	NA	NA	False	28 diciembre 1980
35960	Polypodiaceae	Pecluma	divaricata	Pecluma divaricata	26615178	12.9666667	-85.8666667	Nicaragua	Matagalpa	NA	377	15687	37337	5	3	1982	NA	NA	NA	False	5 marzo 1982
35970	Athyriaceae	Diplazium	riedelianum	Diplazium riedelianum	26617282	12.9666667	-85.8666667	Nicaragua	Matagalpa	NA	377	15688	37337	5	3	1982	NA	NA	NA	False	5 marzo 1982
35980	Tectariaceae	Tectaria	heracleifolia	Tectaria heracleifolia	26602578	12.9666667	-85.8666667	Nicaragua	Matagalpa	NA	377	15691	37337	5	3	1982	NA	NA	NA	False	5 marzo 1982
35990	Athyriaceae	Diplazium	plantaginifolium	Diplazium plantaginifolium	26602803	12.9666667	-85.8666667	Nicaragua	Matagalpa	NA	377	15694	37337	5	3	1982	NA	NA	NA	False	5 marzo 1982
36000	Tectariaceae	Tectaria	mexicana	Tectaria mexicana	26607425	12.9666667	-85.8666667	Nicaragua	Matagalpa	NA	377	15702	37337	5	3	1982	NA	NA	NA	False	5 marzo 1982
36010	Polypodiaceae	Polypodium	plebeium	Polypodium plebeium	26607374	13.11666	-86.43333	Nicaragua	Estelí	NA	82	1327	37337	24	7	1980	NA	NA	NA	False	24 julio 1980
36020	Athyriaceae	Diplazium	riedelianum	Diplazium riedelianum	26617282	12.9666667	-85.8666667	Nicaragua	Matagalpa	NA	377	15709	37337	5	3	1982	NA	NA	NA	False	5 marzo 1982
36030	Polypodiaceae	Polypodium	plesiosorum	Polypodium plesiosorum	26607375	13.11666	-86.43333	Nicaragua	Estelí	NA	82	1328	37337	24	7	1980	NA	NA	NA	False	24 julio 1980
36040	Polypodiaceae	Phlebodium	pseudoaureum	Phlebodium pseudoaureum	26609930	13.11666	-86.43333	Nicaragua	Estelí	NA	82	1329	37337	24	7	1980	NA	NA	NA	False	24 julio 1980
36050	Pteridaceae	Adiantum	trapeziforme	Adiantum trapeziforme	26606994	11.7416666	-85.8166667	Nicaragua	Granada	NA	90	2072	37324	23	1	1982	NA	NA	NA	False	23 enero 1982
36060	Polypodiaceae	Pleopeltis	crassinervata	Pleopeltis crassinervata	26607338	13.11666	-86.43333	Nicaragua	Estelí	NA	82	1330	37337	24	7	1980	NA	NA	NA	False	24 julio 1980
36070	Thelypteridaceae	Thelypteris	resinifera	Thelypteris resinifera var. resinifera	26624818	12.41666	-85.53333	Nicaragua	Boaco	NA	61	355	37337	10	5	1980	NA	NA	NA	False	10 mayo 1980
36080	Polypodiaceae	Polypodium	furfuraceum	Polypodium furfuraceum	26607366	13.11666	-86.43333	Nicaragua	Estelí	NA	82	1331	37337	24	7	1980	NA	NA	NA	False	24 julio 1980
36090	Polypodiaceae	Polypodium	lindenianum	Polypodium lindenianum	26607371	13.11666	-86.43333	Nicaragua	Estelí	NA	82	1332	37337	24	7	1980	NA	NA	NA	False	24 julio 1980
36100	Polypodiaceae	Pecluma	alfredii	Pecluma alfredii var. cupreolepis	50270877	13.05	-85.96666	Nicaragua	Jinotega	NA	64	482	37337	25	5	1980	NA	NA	NA	False	25 mayo 1980
36110	Piperaceae	Peperomia	quadrifolia	Peperomia quadrifolia	25001103	13.1166667	-86.4333333	Nicaragua	Estelí	NA	82	1334	37337	24	7	1980	NA	NA	NA	False	24 julio 1980
36120	Dryopteridaceae	Polystichum	muricatum	Polystichum muricatum	26607395	13.05	-85.9666667	Nicaragua	Jinotega	NA	64	487	37337	25	5	1980	NA	NA	NA	False	25 mayo 1980
36130	Blechnaceae	Blechnum	occidentale	Blechnum occidentale	26602708	13.71666	-85.76666	Nicaragua	Jinotega	NA	56	1865	37336	13	3	1980	NA	NA	NA	False	13 marzo 1980
36139	Pteridaceae	Pteris	altissima	Pteris altissima	26602454	13.71666	-85.76666	Nicaragua	Jinotega	NA	56	1866	37336	13	3	1980	NA	NA	NA	False	13 marzo 1980
36149	Polypodiaceae	Pecluma	alfredii	Pecluma alfredii var. cupreolepis	50270877	13.11666	-86.43333	Nicaragua	Estelí	NA	83	1348	37337	25	7	1980	NA	NA	NA	False	25 julio 1980
36153	Selaginellaceae	Selaginella	martensii	Selaginella martensii	26607545	13.03333	-85.91666	Nicaragua	Matagalpa	NA	75	1059	37337	2	7	1980	NA	NA	NA	False	2 julio 1980
36169	Dryopteridaceae	Elaphoglossum	peltatum	Elaphoglossum peltatum	26608050	13.11666	-86.43333	Nicaragua	Estelí	NA	83	1349	37337	25	7	1980	NA	NA	NA	False	25 julio 1980
36178	Polypodiaceae	Pleopeltis	angusta	Pleopeltis angusta var. angusta	26617563	13.05	-85.96666	Nicaragua	Jinotega	NA	64	498	37337	25	5	1980	NA	NA	NA	False	25 mayo 1980
36188	Polypodiaceae	Polypodium	plebeium	Polypodium plebeium	26607374	13.05	-85.96666	Nicaragua	Jinotega	NA	64	500	37337	25	5	1980	NA	NA	NA	False	25 mayo 1980
36198	Tectariaceae	Tectaria	mexicana	Tectaria mexicana	26607425	12	-86.31666	Nicaragua	Managua	NA	8	311	37324	20	1	1981	NA	NA	NA	False	20 enero 1981
36208	Dryopteridaceae	Polystichum	muricatum	Polystichum muricatum	26607395	13.11666	-86.43333	Nicaragua	Estelí	NA	83	1352	37337	25	7	1980	NA	NA	NA	False	25 julio 1980
36217	Pteridaceae	Adiantum	concinnum	Adiantum concinnum	26602672	12	-86.31666	Nicaragua	Managua	NA	8	313	37324	20	1	1981	NA	NA	NA	False	20 enero 1981
36227	Pteridaceae	Adiantum	trapeziforme	Adiantum trapeziforme	26606994	12	-86.3166667	Nicaragua	Managua	NA	8	314	37324	20	1	1981	NA	NA	NA	False	20 enero 1981
36237	Pteridaceae	Adiantum	andicola	Adiantum andicola	26606986	13.11666	-86.43333	Nicaragua	Estelí	NA	83	1358	37337	25	7	1980	NA	NA	NA	False	25 julio 1980
36241	Polypodiaceae	Campyloneurum	brevifolium	Campyloneurum brevifolium	26611101	13.56666	-85.66666	Nicaragua	Jinotega	NA	275	7718	37337	27	3	1981	NA	NA	NA	False	27 marzo 1981
36257	Athyriaceae	Diplazium	werckleanum	Diplazium werckleanum	26607157	13.11666	-86.43333	Nicaragua	Estelí	NA	83	1364	37337	25	7	1980	NA	NA	NA	False	25 julio 1980
36261	Polypodiaceae	Campyloneurum	brevifolium	Campyloneurum brevifolium	26611101	13.74166	-84.84166	Nicaragua	Atlántico Norte	NA	10	596	37528	7	1	1983	NA	NA	NA	False	7 enero 1983
36277	Davalliaceae	Nephrolepis	hirsutula	Nephrolepis hirsutula	26602327	11.1291667	-84.7791667	Nicaragua	Río San Juan	NA	80	1790	37324	17	12	1981	NA	NA	NA	False	17 diciembre 1981
36287	Lycopodiaceae	Lycopodiella	cernua	Lycopodiella cernua	26601794	13.03333	-85.95	Nicaragua	Jinotega	NA	65	523	37337	25	5	1980	NA	NA	NA	False	25 mayo 1980
36297	Thelypteridaceae	Thelypteris	melanochlaena	Thelypteris melanochlaena	26607442	13.03333	-85.95	Nicaragua	Jinotega	NA	65	524	37337	25	5	1980	NA	NA	NA	False	25 mayo 1980
36300	Dryopteridaceae	Polystichum	muricatum	Polystichum muricatum	26607395	13.03333	-85.91666	Nicaragua	Matagalpa	NA	75	1062	37337	2	7	1980	NA	NA	NA	False	2 julio 1980
36316	Pteridaceae	Adiantum	concinnum	Adiantum concinnum	26602672	13.71666	-85.76666	Nicaragua	Jinotega	NA	56	1899	37336	13	3	1980	NA	NA	NA	False	13 marzo 1980
36326	Gleicheniaceae	Sticherus	fulvus	Sticherus fulvus	26617012	13.03333	-85.95	Nicaragua	Jinotega	NA	65	531	37337	25	5	1980	NA	NA	NA	False	25 mayo 1980
36330	Pteridaceae	Adiantum	concinnum	Adiantum concinnum	26602672	13.83333	-86.2	Nicaragua	Nueva Segovia	NA	214	5821	37337	29	12	1980	NA	NA	NA	False	29 diciembre 1980
36345	Polypodiaceae	Pecluma	divaricata	Pecluma divaricata	26615178	13.0333333	-85.9333333	Nicaragua	Jinotega	NA	66	536	37337	25	5	1980	NA	NA	NA	False	25 mayo 1980
36355	Athyriaceae	Diplazium	werckleanum	Diplazium werckleanum	26607157	13.0333333	-85.9333333	Nicaragua	Jinotega	NA	66	537	37337	25	5	1980	NA	NA	NA	False	25 mayo 1980
36364	Dryopteridaceae	Polystichum	muricatum	Polystichum muricatum	26607395	13.0333333	-85.9333333	Nicaragua	Jinotega	NA	66	538	37337	25	5	1980	NA	NA	NA	False	25 mayo 1980
36368	Aspleniaceae	Asplenium	auritum	Asplenium auritum	26601085	13.56666	-85.66666	Nicaragua	Jinotega	NA	275	7721	37337	27	3	1981	NA	NA	NA	False	27 marzo 1981
36378	Lomariopsidaceae	Cyclopeltis	semicordata	Cyclopeltis semicordata	26602765	13.68333	-84.93333	Nicaragua	Atlántico Norte	NA	11	623	37528	8	1	1983	NA	NA	NA	False	8 enero 1983
36394	Pteridaceae	Pityrogramma	calomelanos	Pityrogramma calomelanos	26600267	12.08333	-86.31666	Nicaragua	Managua	NA	9	353	37324	20	1	1981	NA	NA	NA	False	20 enero 1981
36404	Blechnaceae	Blechnum	appendiculatum	Blechnum appendiculatum	50055474	13.0333333	-85.9333333	Nicaragua	Jinotega	NA	66	545	37337	25	5	1980	NA	NA	NA	False	25 mayo 1980
36414	Polypodiaceae	Phlebodium	pseudoaureum	Phlebodium pseudoaureum	26609930	13.0333333	-85.9333333	Nicaragua	Jinotega	NA	66	547	37337	25	5	1980	NA	NA	NA	False	25 mayo 1980
36424	Dryopteridaceae	Elaphoglossum	rubescens	Elaphoglossum rubescens	26607209	13.0333333	-85.9333333	Nicaragua	Jinotega	NA	66	549	37337	25	5	1980	NA	NA	NA	False	25 mayo 1980
36434	Polypodiaceae	Pleopeltis	crassinervata	Pleopeltis crassinervata	26607338	13.0333333	-85.9333333	Nicaragua	Jinotega	NA	66	550	37337	25	5	1980	NA	NA	NA	False	25 mayo 1980
36443	Polypodiaceae	Pecluma	alfredii	Pecluma alfredii var. cupreolepis	50270877	13.0333333	-85.9333333	Nicaragua	Jinotega	NA	66	551	37337	25	5	1980	NA	NA	NA	False	25 mayo 1980
36453	Polypodiaceae	Polypodium	plesiosorum	Polypodium plesiosorum	26607375	13.23333	-86.25	Nicaragua	Estelí	NA	372	15430	37337	21	2	1982	NA	NA	NA	False	21 febrero 1982
36457	Polypodiaceae	Campyloneurum	phyllitidis	Campyloneurum phyllitidis	26602721	13.65	-84.81666	Nicaragua	Atlántico Norte	NA	100	4362	26943	11	3	1979	NA	NA	NA	False	11 Mar 1979
36467	Aspleniaceae	Asplenium	juglandifolium	Asplenium juglandifolium	26602505	13.56666	-85.66666	Nicaragua	Jinotega	NA	275	7722	37337	27	3	1981	NA	NA	NA	False	27 marzo 1981
36478	Selaginellaceae	Selaginella	sertata	Selaginella sertata	26607558	11.8	-86.03333	Nicaragua	Granada	NA	81-20	9906	37337	18	7	1981	NA	NA	NA	False	18 julio 1981
36483	Blechnaceae	Blechnum	appendiculatum	Blechnum appendiculatum	50055474	13.23333	-86.25	Nicaragua	Estelí	NA	372	15431	37337	21	2	1982	NA	NA	NA	False	21 febrero 1982
36488	Selaginellaceae	Selaginella	sertata	Selaginella sertata	26607558	11.88333	-86.01666	Nicaragua	Granada	NA	81-68	11189	37337	20	9	1981	NA	NA	NA	False	20 septiembre 1981
36493	Athyriaceae	Diplazium	werckleanum	Diplazium werckleanum	26607157	13.21666	-86.23333	Nicaragua	Estelí	NA	384	15802	37337	7	3	1982	NA	NA	NA	False	7 marzo 1982
36497	Pteridaceae	Adiantum	tenerum	Adiantum tenerum	26602687	13.65	-84.81666	Nicaragua	Atlántico Norte	NA	100	4374	26943	11	3	1979	NA	NA	NA	False	11 Mar 1979
36499	Polypodiaceae	Polypodium	lindenianum	Polypodium lindenianum	26607371	12.98333	-85.86666	Nicaragua	Matagalpa	NA	82-27	18216	37337	23	10	1982	NA	NA	NA	False	23 octubre 1982
36508	Polypodiaceae	Campyloneurum	angustifolium	Campyloneurum angustifolium	26602718	12.98333	-85.86666	Nicaragua	Matagalpa	NA	82-27	18219	37337	23	10	1982	NA	NA	NA	False	23 octubre 1982
36513	Polypodiaceae	Pecluma	divaricata	Pecluma divaricata	26615178	13.21666	-86.23333	Nicaragua	Estelí	NA	384	15804	37337	7	3	1982	NA	NA	NA	False	7 marzo 1982
36517	Pteridaceae	Adiantum	villosum	Adiantum villosum	26602691	13.65	-84.81666	Nicaragua	Atlántico Norte	NA	100	4375	26943	11	3	1979	NA	NA	NA	False	11 Mar 1979
36519	Lycopodiaceae	Huperzia	pithyoides	Huperzia pithyoides	26616571	13.21666	-86.23333	Nicaragua	Estelí	NA	82-65	19395	37337	26	12	1982	NA	NA	NA	False	26 diciembre 1982
36528	Gleicheniaceae	Sticherus	fulvus	Sticherus fulvus	26617012	12.98333	-85.86666	Nicaragua	Matagalpa	NA	82-27	18234	37337	23	10	1982	NA	NA	NA	False	23 octubre 1982
36533	Aspleniaceae	Asplenium	serra	Asplenium serra	26602546	13.21666	-86.23333	Nicaragua	Estelí	NA	384	15805	37337	7	3	1982	NA	NA	NA	False	7 marzo 1982
36537	Athyriaceae	Diplazium	plantaginifolium	Diplazium plantaginifolium	26602803	13.56666	-85.66666	Nicaragua	Jinotega	NA	275	7723	37337	27	3	1981	NA	NA	NA	False	27 marzo 1981
36539	Selaginellaceae	Selaginella	martensii	Selaginella martensii	26607545	12.98333	-85.86666	Nicaragua	Matagalpa	NA	82-27	18240	37337	23	10	1982	NA	NA	NA	False	23 octubre 1982
36547	Pteridaceae	Adiantum	villosum	Adiantum villosum	26602691	13.65	-84.81666	Nicaragua	Atlántico Norte	NA	100	4379	26943	11	3	1979	NA	NA	NA	False	11 Mar 1979
36549	Dryopteridaceae	Elaphoglossum	rubescens	Elaphoglossum rubescens	26607209	12.98333	-85.86666	Nicaragua	Matagalpa	NA	82-27	18241	37337	23	10	1982	NA	NA	NA	False	23 octubre 1982
36558	Selaginellaceae	Selaginella	sertata	Selaginella sertata	26607558	11.95	-86.03333	Nicaragua	Granada	NA	81-69	11231	37337	20	9	1981	NA	NA	NA	False	20 septiembre 1981
36563	Aspleniaceae	Asplenium	feei	Asplenium feei	26602495	13.23333	-86.25	Nicaragua	Estelí	NA	372	15432	37337	21	2	1982	NA	NA	NA	False	21 febrero 1982
36568	Pteridaceae	Adiantum	petiolatum	Adiantum petiolatum	26602683	11.55	-83.8	Nicaragua	Atlántico Sur	NA	81-163	14745	37337	4	2	1982	NA	NA	NA	False	4 febrero 1982
36573	Aspleniaceae	Asplenium	auriculatum	Asplenium auriculatum	26602480	13.21666	-86.23333	Nicaragua	Estelí	NA	384	15811	37337	7	3	1982	NA	NA	NA	False	7 marzo 1982
36577	Pteridaceae	Adiantum	trapeziforme	Adiantum trapeziforme	26606994	13.5	-85.7166667	Nicaragua	Jinotega	NA	58	1944	37336	14	3	1980	NA	NA	NA	False	14 marzo 1980
36579	Selaginellaceae	Selaginella	acutifolia	Selaginella acutifolia	50271429	12.4	-85.83333	Nicaragua	Boaco	NA	81-27	10063	37337	25	7	1981	NA	NA	NA	False	25 julio 1981
36586	Aspleniaceae	Asplenium	macilentum	Asplenium macilentum	26610781	13.65	-84.81666	Nicaragua	Atlántico Norte	NA	100	4384	26943	11	3	1979	NA	NA	NA	False	11 Mar 1979
36588	Melastomataceae	Miconia	longifolia	Miconia longifolia	20302414	12.4	-85.83333	Nicaragua	Boaco	NA	81-27	10067	37337	25	7	1981	NA	NA	NA	False	25 julio 1981
36597	Pteridaceae	Adiantum	wilesianum	Adiantum wilesianum	26606995	13.65	-84.81666	Nicaragua	Atlántico Norte	NA	100	4385	26943	11	3	1979	NA	NA	NA	False	11 Mar 1979
36607	Polypodiaceae	Pecluma	atra	Pecluma atra	26610106	13.65	-84.81666	Nicaragua	Atlántico Norte	NA	100	4386	26943	11	3	1979	NA	NA	NA	False	11 Mar 1979
36609	Selaginellaceae	Selaginella	sertata	Selaginella sertata	26607558	11.96666	-86.01666	Nicaragua	Granada	NA	81-23	9962	37337	18	7	1981	NA	NA	NA	False	18 julio 1981
36618	Pteridaceae	Adiantum	concinnum	Adiantum concinnum	26602672	11.96666	-86.01666	Nicaragua	Granada	NA	81-23	9964	37337	18	7	1981	NA	NA	NA	False	18 julio 1981
36623	Dryopteridaceae	Elaphoglossum	rubescens	Elaphoglossum rubescens	26607209	13.21666	-86.23333	Nicaragua	Estelí	NA	384	15817	37337	7	3	1982	NA	NA	NA	False	7 marzo 1982
36627	Polypodiaceae	Microgramma	nitida	Microgramma nitida	26607292	13.65	-84.81666	Nicaragua	Atlántico Norte	NA	100	4387	26943	11	3	1979	NA	NA	NA	False	11 Mar 1979
36629	Polypodiaceae	Serpocaulon	attenuatum	Serpocaulon attenuatum	50305221	12	-86.13333	Nicaragua	Masaya	NA	81-70	11252	37337	20	9	1981	NA	NA	NA	False	20 septiembre 1981
36638	Pteridaceae	Adiantum	concinnum	Adiantum concinnum	26602672	12.06666	-86.23333	Nicaragua	Managua	NA	81-24	9974	37337	18	7	1981	NA	NA	NA	False	18 julio 1981
36643	Piperaceae	Peperomia	dendrophila	Peperomia dendrophila	50106693	13.23333	-86.25	Nicaragua	Estelí	NA	372	15433	37337	21	2	1982	NA	NA	NA	False	21 febrero 1982
36647	Davalliaceae	Nephrolepis	pendula	Nephrolepis pendula	26606900	13.65	-84.81666	Nicaragua	Atlántico Norte	NA	100	4392	26943	11	3	1979	NA	NA	NA	False	11 Mar 1979
36649	Selaginellaceae	Selaginella	sertata	Selaginella sertata	26607558	12.06666	-86.23333	Nicaragua	Managua	NA	81-24	9981	37337	18	7	1981	NA	NA	NA	False	18 julio 1981
36657	Selaginellaceae	Selaginella	schizobasis	Selaginella schizobasis	26607557	11.83333	-85.95	Nicaragua	Granada	NA	86	1439	37337	28	7	1980	NA	NA	NA	False	28 julio 1980
36659	Selaginellaceae	Selaginella	sertata	Selaginella sertata	26607558	12.11666	-85.41666	Nicaragua	Chontales	NA	81-29	10091	37337	25	7	1981	NA	NA	NA	False	25 julio 1981
36668	Polypodiaceae	Microgramma	percussa	Microgramma percussa	26613053	11.6	-83.85	Nicaragua	Atlántico Sur	NA	81-164	14778	37337	5	2	1982	NA	NA	NA	False	5 febrero 1982
36673	Aspleniaceae	Asplenium	auriculatum	Asplenium auriculatum	26602480	13.21666	-86.23333	Nicaragua	Estelí	NA	384	15824	37337	7	3	1982	NA	NA	NA	False	7 marzo 1982
36678	Pteridaceae	Adiantum	trapeziforme	Adiantum trapeziforme	26606994	13.7666667	-86.0833333	Nicaragua	Nueva Segovia	NA	81-135	13608	37337	24	12	1981	NA	NA	NA	False	24 diciembre 1981
36683	Aspleniaceae	Asplenium	cuspidatum	Asplenium cuspidatum	26607012	13.21666	-86.23333	Nicaragua	Estelí	NA	384	15828	37337	7	3	1982	NA	NA	NA	False	7 marzo 1982
36687	Lomariopsidaceae	Cyclopeltis	semicordata	Cyclopeltis semicordata	26602765	13.65	-84.81666	Nicaragua	Atlántico Norte	NA	100	4398	26943	11	3	1979	NA	NA	NA	False	11 Mar 1979
36689	Blechnaceae	Blechnum	occidentale	Blechnum occidentale	26602708	13.7666667	-86.0833333	Nicaragua	Nueva Segovia	NA	81-135	13609	37337	24	12	1981	NA	NA	NA	False	24 diciembre 1981
36697	Polypodiaceae	Niphidium	crassifolium	Niphidium crassifolium	26602333	13.5	-85.71666	Nicaragua	Jinotega	NA	58	1962	37336	14	3	1980	NA	NA	NA	False	14 marzo 1980
36699	Pteridaceae	Adiantum	pulverulentum	Adiantum pulverulentum	26602684	13.2	-85.6833333	Nicaragua	Matagalpa	NA	82-1	17129	37337	13	9	1982	NA	NA	NA	False	13 septiembre 1982
36707	Pteridaceae	Adiantum	concinnum	Adiantum concinnum	26602672	11.83333	-85.95	Nicaragua	Granada	NA	86	1447	37337	28	7	1980	NA	NA	NA	False	28 julio 1980
36709	Pteridaceae	Adiantum	concinnum	Adiantum concinnum	26602672	12.9833333	-86.3	Nicaragua	Estelí	NA	81-71	11276	37337	23	9	1981	NA	NA	NA	False	23 septiembre 1981
36717	Pteridaceae	Adiantum	trapeziforme	Adiantum trapeziforme	26606994	11.8333333	-85.95	Nicaragua	Granada	NA	442	1449	37337	25	7	1980	NA	NA	NA	False	25 julio 1980
36719	Pteridaceae	Adiantum	seemannii	Adiantum seemannii	26606993	13.65	-84.96666	Nicaragua	Atlántico Norte	NA	83-36	20645	37337	24	2	1983	NA	NA	NA	False	24 febrero 1983
36728	Lygodiaceae	Lygodium	venustum	Lygodium venustum	26606127	13.73333	-86.06666	Nicaragua	Nueva Segovia	NA	82-67	19483	37337	29	12	1982	NA	NA	NA	False	29 diciembre 1982
36733	Aspleniaceae	Asplenium	feei	Asplenium feei	26602495	11.85	-85.98333	Nicaragua	Granada	NA	12	406	37324	16	2	1981	NA	NA	NA	False	16 febrero 1981
36738	Pteridaceae	Adiantum	concinnum	Adiantum concinnum	26602672	13.71666	-86.05	Nicaragua	Nueva Segovia	NA	82-68	19487	37337	29	12	1982	NA	NA	NA	False	29 diciembre 1982
36743	Polypodiaceae	Pecluma	alfredii	Pecluma alfredii var. cupreolepis	50270877	13.21666	-86.23333	Nicaragua	Estelí	NA	384	15833	37337	7	3	1982	NA	NA	NA	False	7 marzo 1982
36747	Pteridaceae	Adiantum	concinnum	Adiantum concinnum	26602672	13.76666	-86.03333	Nicaragua	Nueva Segovia	NA	216	5887	37337	30	12	1980	NA	NA	NA	False	30 diciembre 1980
36749	Blechnaceae	Blechnum	occidentale	Blechnum occidentale	26602708	13.2	-85.6833333	Nicaragua	Matagalpa	NA	82-1	17153	37337	13	9	1982	NA	NA	NA	False	13 septiembre 1982
36757	Lycopodiaceae	Huperzia	hippuridea	Huperzia hippuridea	26609264	13.68333	-84.93333	Nicaragua	Atlántico Norte	NA	11	669	37528	8	1	1983	NA	NA	NA	False	8 enero 1983
36759	Pteridaceae	Adiantum	patens	Adiantum patens	26606792	12.9833333	-86.3	Nicaragua	Estelí	NA	81-71	11301	37337	23	9	1981	NA	NA	NA	False	23 septiembre 1981
36768	Selaginellaceae	Selaginella	hoffmannii	Selaginella hoffmannii	26607542	13.7666667	-86.0833333	Nicaragua	Nueva Segovia	NA	81-135	13644	37337	24	12	1981	NA	NA	NA	False	24 diciembre 1981
36773	Polypodiaceae	Polypodium	lindenianum	Polypodium lindenianum	26607371	13.23333	-86.25	Nicaragua	Estelí	NA	372	15435	37337	21	2	1982	NA	NA	NA	False	21 febrero 1982
36777	Aspleniaceae	Asplenium	formosum	Asplenium formosum	26602496	13.65	-84.81666	Nicaragua	Atlántico Norte	NA	100	4408	26943	11	3	1979	NA	NA	NA	False	11 Mar 1979
36779	Pteridaceae	Adiantum	pulverulentum	Adiantum pulverulentum	26602684	13.75	-86.0833333	Nicaragua	Nueva Segovia	NA	82-69	19501	37337	29	12	1982	NA	NA	NA	False	29 diciembre 1982
36787	Polypodiaceae	Campyloneurum	brevifolium	Campyloneurum brevifolium	26611101	13.65	-84.81666	Nicaragua	Atlántico Norte	NA	100	4409	26943	11	3	1979	NA	NA	NA	False	11 Mar 1979
36788	Selaginellaceae	Selaginella	pallescens	Selaginella pallescens	26607551	12.9833333	-86.3	Nicaragua	Estelí	NA	81-71	11308	37337	23	9	1981	NA	NA	NA	False	23 septiembre 1981
36796	Aspleniaceae	Asplenium	serratum	Asplenium serratum	26602547	13.65	-84.81666	Nicaragua	Atlántico Norte	NA	100	4410	26943	11	3	1979	NA	NA	NA	False	11 Mar 1979
36798	Selaginellaceae	Selaginella	schizobasis	Selaginella schizobasis	26607557	13.2	-85.6833333	Nicaragua	Matagalpa	NA	82-1	17166	37337	13	9	1982	NA	NA	NA	False	13 septiembre 1982
36807	Polypodiaceae	Polypodium	colpodes	Polypodium colpodes	50211155	12.9666667	-86.3333333	Nicaragua	Estelí	NA	81-72	11316	37337	23	9	1981	NA	NA	NA	False	23 septiembre 1981
36811	Athyriaceae	Diplazium	urticifolium	Diplazium urticifolium	26607154	13.23333	-86.25	Nicaragua	Estelí	NA	385	15845	37337	7	3	1982	NA	NA	NA	False	7 marzo 1982
36817	Davalliaceae	Nephrolepis	undulata	Nephrolepis undulata	26600743	12.9666667	-86.3333333	Nicaragua	Estelí	NA	81-72	11317	37337	23	9	1981	NA	NA	NA	False	23 septiembre 1981
36825	Thelypteridaceae	Thelypteris	tetragona	Thelypteris tetragona	26603896	11.99722	-83.69166	Nicaragua	Atlántico Sur	NA	97	2201	37324	2	2	1982	NA	NA	NA	False	2 febrero 1982
36827	Selaginellaceae	Selaginella	pallescens	Selaginella pallescens	26607551	12.9666667	-86.3333333	Nicaragua	Estelí	NA	81-72	11328	37337	23	9	1981	NA	NA	NA	False	23 septiembre 1981
36836	Pteridaceae	Adiantum	patens	Adiantum patens	26606792	12.9666667	-86.3333333	Nicaragua	Estelí	NA	81-72	11332	37337	23	9	1981	NA	NA	NA	False	23 septiembre 1981
36841	Polypodiaceae	Serpocaulon	loriceum	Serpocaulon loriceum	50305216	11.85	-85.98333	Nicaragua	Granada	NA	12	421	37324	16	2	1981	NA	NA	NA	False	16 febrero 1981
36846	Lycopodiaceae	Lycopodiella	cernua	Lycopodiella cernua	26601794	13.8166667	-84.6333333	Nicaragua	Atlántico Norte	NA	83-38	20720	37337	25	2	1983	NA	NA	NA	False	25 febrero 1983
36851	Dryopteridaceae	Polystichum	muricatum	Polystichum muricatum	26607395	13.23333	-86.25	Nicaragua	Estelí	NA	385	15849	37337	7	3	1982	NA	NA	NA	False	7 marzo 1982
36856	Pteridaceae	Adiantum	concinnum	Adiantum concinnum	26602672	12.9666667	-86.3333333	Nicaragua	Estelí	NA	81-72	11356	37337	23	9	1981	NA	NA	NA	False	23 septiembre 1981
36861	Pteridaceae	Pteris	quadriaurita	Pteris quadriaurita	26600814	11.85	-85.98333	Nicaragua	Granada	NA	12	423	37324	16	2	1981	NA	NA	NA	False	16 febrero 1981
36865	Polypodiaceae	Pleopeltis	angusta	Pleopeltis angusta var. angusta	26617563	12.9666667	-86.3333333	Nicaragua	Estelí	NA	81-72	11359	37337	23	9	1981	NA	NA	NA	False	23 septiembre 1981
36870	Pteridaceae	Pteris	quadriaurita	Pteris quadriaurita	26600814	13.23333	-86.25	Nicaragua	Estelí	NA	385	15850	37337	7	3	1982	NA	NA	NA	False	7 marzo 1982
36875	Blechnaceae	Blechnum	appendiculatum	Blechnum appendiculatum	50055474	13.73333	-86.06666	Nicaragua	Nueva Segovia	NA	81-137	13725	37337	26	12	1981	NA	NA	NA	False	26 diciembre 1981
36880	Polypodiaceae	Phlebodium	pseudoaureum	Phlebodium pseudoaureum	26609930	11.85	-85.98333	Nicaragua	Granada	NA	12	424	37324	16	2	1981	NA	NA	NA	False	16 febrero 1981
36884	Thelypteridaceae	Thelypteris	patens	Thelypteris patens var. patens	26608933	13.5	-85.71666	Nicaragua	Jinotega	NA	58	1985	37336	14	3	1980	NA	NA	NA	False	14 marzo 1980
36886	Selaginellaceae	Selaginella	sertata	Selaginella sertata	26607558	13.73333	-86.06666	Nicaragua	Nueva Segovia	NA	81-137	13736	37337	26	12	1981	NA	NA	NA	False	26 diciembre 1981
36894	Blechnaceae	Blechnum	gracile	Blechnum gracile	26607668	13.5	-85.71666	Nicaragua	Jinotega	NA	58	1991	37336	14	3	1980	NA	NA	NA	False	14 marzo 1980
36896	Selaginellaceae	Selaginella	arthritica	Selaginella arthritica	26609431	11.05	-84.43333	Nicaragua	Río San Juan	NA	85-9	25452	37337	20	3	1985	NA	NA	NA	False	20 marzo 1985
36904	Dryopteridaceae	Elaphoglossum	herminieri	Elaphoglossum herminieri	26602251	13.68333	-84.93333	Nicaragua	Atlántico Norte	NA	11	691	37528	8	1	1983	NA	NA	NA	False	8 enero 1983
36906	Pteridaceae	Adiantum	decoratum	Adiantum decoratum	26606989	11.45	-85.4833333	Nicaragua	Rivas	NA	83-1	19601	37337	18	1	1983	NA	NA	NA	False	18 enero 1983
36914	Lygodiaceae	Lygodium	venustum	Lygodium venustum	26606127	13.65	-84.8	Nicaragua	Atlántico Norte	NA	101	4436	26943	12	3	1979	NA	NA	NA	False	12 March 1979
36916	Dryopteridaceae	Elaphoglossum	peltatum	Elaphoglossum peltatum	26608050	11.81666	-85.95	Nicaragua	Granada	NA	84-81	24287	37337	20	6	1984	NA	NA	NA	False	20 junio 1984
36924	Polypodiaceae	Pecluma	alfredii	Pecluma alfredii var. cupreolepis	50270877	13.11666	-86.43333	Nicaragua	Estelí	NA	290	8155	37337	14	4	1981	NA	NA	NA	False	14 abril 1981
36926	Selaginellaceae	Selaginella	hoffmannii	Selaginella hoffmannii	26607542	12.95	-85.85	Nicaragua	Matagalpa	NA	81-36	10241	37337	5	8	1981	NA	NA	NA	False	5 agosto 1981
36934	Blechnaceae	Blechnum	appendiculatum	Blechnum appendiculatum	50055474	13.11666	-86.43333	Nicaragua	Estelí	NA	290	8156	37337	14	4	1981	NA	NA	NA	False	14 abril 1981
36936	Pteridaceae	Adiantum	tetraphyllum	Adiantum tetraphyllum	26605599	11.60972	-83.6625	Nicaragua	Atlántico Sur	NA	81-110	12586	37337	27	10	1981	NA	NA	NA	False	27 octubre 1981
36943	Polypodiaceae	Campyloneurum	angustifolium	Campyloneurum angustifolium	26602718	13.11666	-86.43333	Nicaragua	Estelí	NA	290	8158	37337	14	4	1981	NA	NA	NA	False	14 abril 1981
36945	Polypodiaceae	Serpocaulon	triseriale	Serpocaulon triseriale	50305248	12.9	-85.9	Nicaragua	Matagalpa	NA	83-115	21957	37337	9	8	1983	NA	NA	NA	False	9 agosto 1983
36954	Davalliaceae	Nephrolepis	pendula	Nephrolepis pendula	26606900	13.65	-84.8	Nicaragua	Atlántico Norte	NA	101	4447	26943	12	3	1979	NA	NA	NA	False	12 March 1979
36956	Polypodiaceae	Polypodium	polypodioides	Polypodium polypodioides var. aciculare	26601953	12.95	-85.85	Nicaragua	Matagalpa	NA	81-36	10252	37337	5	8	1981	NA	NA	NA	False	5 agosto 1981
36964	Lygodiaceae	Lygodium	heterodoxum	Lygodium heterodoxum	26607287	13.65	-84.8	Nicaragua	Atlántico Norte	NA	101	4449	26943	12	3	1979	NA	NA	NA	False	12 March 1979
36966	Selaginellaceae	Selaginella	hoffmannii	Selaginella hoffmannii	26607542	13.56666	-85.16666	Nicaragua	Atlántico Norte	NA	82-4	17308	37337	14	9	1982	NA	NA	NA	False	14 septiembre 1982
36974	Athyriaceae	Diplazium	werckleanum	Diplazium werckleanum	26607157	13.11666	-86.43333	Nicaragua	Estelí	NA	290	8163	37337	14	4	1981	NA	NA	NA	False	14 abril 1981
36976	Pteridaceae	Adiantum	concinnum	Adiantum concinnum	26602672	12.9666667	-86.3333333	Nicaragua	Estelí	NA	81-111	12632	37337	6	11	1981	NA	NA	NA	False	6 Noviembre 1981
36984	Polypodiaceae	Pecluma	alfredii	Pecluma alfredii var. cupreolepis	50270877	13.11666	-86.43333	Nicaragua	Estelí	NA	290	8165	37337	14	4	1981	NA	NA	NA	False	14 abril 1981
36986	Polypodiaceae	Polypodium	polypodioides	Polypodium polypodioides var. aciculare	26601953	12.96666	-85.83333	Nicaragua	Matagalpa	NA	81-37	10292	37337	5	8	1981	NA	NA	NA	False	5 agosto 1981
36994	Dryopteridaceae	Polystichum	muricatum	Polystichum muricatum	26607395	13.1166667	-86.4333333	Nicaragua	Estelí	NA	290	8166	37337	14	4	1981	NA	NA	NA	False	14 abril 1981
36996	Blechnaceae	Blechnum	falciculatum	Blechnum × falciculatum	26607676	13.71666	-86.08333	Nicaragua	Nueva Segovia	NA	81-139	13806	37337	26	12	1981	NA	NA	NA	False	26 diciembre 1981
37004	Selaginellaceae	Selaginella	sertata	Selaginella sertata	26607558	11.83333	-85.93333	Nicaragua	Granada	NA	87	1492	37337	28	7	1980	NA	NA	NA	False	28 julio 1980
37006	Polypodiaceae	Polypodium	lindenianum	Polypodium lindenianum	26607371	12.96666	-85.83333	Nicaragua	Matagalpa	NA	81-37	10293	37337	5	8	1981	NA	NA	NA	False	5 agosto 1981
37015	Polypodiaceae	Polypodium	polypodioides	Polypodium polypodioides var. aciculare	26601953	12.96666	-85.83333	Nicaragua	Matagalpa	NA	81-37	10294	37337	5	8	1981	NA	NA	NA	False	5 agosto 1981
37020	Pteridaceae	Adiantum	amplum	Adiantum amplum	26616805	11.56666	-85.61666	Nicaragua	Rivas	NA	13	456	37324	10	3	1981	NA	NA	NA	False	10 marzo 1981
37024	Woodsiaceae	Athyrium	skinneri	Athyrium skinneri	26607650	11.83333	-85.93333	Nicaragua	Granada	NA	87	1495	37337	28	7	1980	NA	NA	NA	False	28 julio 1980
37026	Polypodiaceae	Polypodium	sanctae-rosae	Polypodium sanctae-rosae	26607383	13.0166667	-86.2666667	Nicaragua	Estelí	NA	82-33	18498	37337	5	11	1982	NA	NA	NA	False	5 noviembre 1982
37034	Pteridaceae	Pityrogramma	calomelanos	Pityrogramma calomelanos	26600267	13.75	-86.06666	Nicaragua	Nueva Segovia	NA	217	5944	37337	30	12	1980	NA	NA	NA	False	30 diciembre 1980
37036	Polypodiaceae	Phlebodium	pseudoaureum	Phlebodium pseudoaureum	26609930	13.0166667	-86.2666667	Nicaragua	Estelí	NA	82-33	18500	37337	5	11	1982	NA	NA	NA	False	5 noviembre 1982
37045	Hymenophyllaceae	Hymenophyllum	polyanthos	Hymenophyllum polyanthos	26606895	11.83333	-85.96666	Nicaragua	Granada	NA	84-88	24358	37337	24	7	1984	NA	NA	NA	False	24 julio 1984
37050	Aspleniaceae	Asplenium	macilentum	Asplenium macilentum	26610781	11.55	-85.61666	Nicaragua	Rivas	NA	14	464	37324	10	3	1981	NA	NA	NA	False	10 marzo 1981
37054	Lygodiaceae	Lygodium	venustum	Lygodium venustum	26606127	13.65	-84.8	Nicaragua	Atlántico Norte	NA	101	4466	26943	12	3	1979	NA	NA	NA	False	12 March 1979
37056	Pteridaceae	Adiantum	villosum	Adiantum villosum	26602691	13.71666	-86.08333	Nicaragua	Nueva Segovia	NA	81-139	13820	37337	26	12	1981	NA	NA	NA	False	26 diciembre 1981
37065	Selaginellaceae	Selaginella	acutifolia	Selaginella acutifolia	50271429	13.13333	-86.9	Nicaragua	Chinandega	NA	81-76	11481	37337	28	9	1981	NA	NA	NA	False	28 sept. 1981
37070	Polypodiaceae	Serpocaulon	maritimum	Serpocaulon maritimum	50305237	11.55	-85.6166667	Nicaragua	Rivas	NA	14	476	37324	10	3	1981	NA	NA	NA	False	10 marzo 1981
37075	Tectariaceae	Tectaria	panamensis	Tectaria panamensis	26608932	13.76666	-84.71666	Nicaragua	Atlántico Norte	NA	83-41	20851	37337	26	2	1983	NA	NA	NA	False	26 febrero 1983
37080	Polypodiaceae	Phlebodium	pseudoaureum	Phlebodium pseudoaureum	26609930	11.55	-85.61666	Nicaragua	Rivas	NA	15	477	37324	11	3	1981	NA	NA	NA	False	11 marzo 1981
37084	Polypodiaceae	Microgramma	percussa	Microgramma percussa	26613053	13.725	-84.86666	Nicaragua	Atlántico Norte	NA	12	741	37528	2	2	1983	NA	NA	NA	False	2 febrero 1983
37086	Selaginellaceae	Selaginella	sertata	Selaginella sertata	26607558	13.71666	-86.08333	Nicaragua	Nueva Segovia	NA	81-139	13831	37337	26	12	1981	NA	NA	NA	False	26 diciembre 1981
37094	Tectariaceae	Tectaria	panamensis	Tectaria panamensis	26608932	13.725	-84.86666	Nicaragua	Atlántico Norte	NA	12	742	37528	2	2	1983	NA	NA	NA	False	2 febrero 1983
37096	Selaginellaceae	Selaginella	pallescens	Selaginella pallescens	26607551	12.9666667	-86.3333333	Nicaragua	Estelí	NA	81-111	12661	37337	6	11	1981	NA	NA	NA	False	6 Noviembre 1981
37104	Polypodiaceae	Microgramma	percussa	Microgramma percussa	26613053	13.65	-84.8166667	Nicaragua	Atlántico Norte	NA	102	4484	26943	12	3	1979	NA	NA	NA	False	12 March 1979
37106	Pteridaceae	Adiantum	macrophyllum	Adiantum macrophyllum	26602678	13.75	-84.75	Nicaragua	Atlántico Norte	NA	83-42	20860	37337	26	2	1983	NA	NA	NA	False	26 febrero 1983
37114	Polypodiaceae	Pleopeltis	angusta	Pleopeltis angusta var. angusta	26617563	13.11666	-86.43333	Nicaragua	Estelí	NA	291	8197	37337	14	4	1981	NA	NA	NA	False	14 abril 1981
37116	Tectariaceae	Tectaria	heracleifolia	Tectaria heracleifolia	26602578	13.76666	-84.7	Nicaragua	Atlántico Norte	NA	83-43	20878	37337	26	2	1983	NA	NA	NA	False	26 febrero 1983
37124	Blechnaceae	Blechnum	appendiculatum	Blechnum appendiculatum	50055474	11.83333	-85.93333	Nicaragua	Granada	NA	87	1522	37337	28	7	1980	NA	NA	NA	False	28 julio 1980
37126	Polypodiaceae	Polypodium	polypodioides	Polypodium polypodioides var. aciculare	26601953	12.93333	-85.86666	Nicaragua	Matagalpa	NA	81-38	10339	37337	4	8	1981	NA	NA	NA	False	4 agosto 1981
37134	Aspleniaceae	Asplenium	formosum	Asplenium formosum	26602496	11.83333	-85.93333	Nicaragua	Granada	NA	87	1523	37337	28	7	1980	NA	NA	NA	False	28 julio 1980
37136	Polypodiaceae	Phlebodium	pseudoaureum	Phlebodium pseudoaureum	26609930	12.93333	-85.86666	Nicaragua	Matagalpa	NA	81-38	10341	37337	4	8	1981	NA	NA	NA	False	4 agosto 1981
37144	Polypodiaceae	Campyloneurum	brevifolium	Campyloneurum brevifolium	26611101	13.65	-84.8166667	Nicaragua	Atlántico Norte	NA	102	4492	26943	12	3	1979	NA	NA	NA	False	12 March 1979
37146	Polypodiaceae	Polypodium	furfuraceum	Polypodium furfuraceum	26607366	12.93333	-85.86666	Nicaragua	Matagalpa	NA	81-38	10343	37337	4	8	1981	NA	NA	NA	False	4 agosto 1981
37154	Polypodiaceae	Pecluma	alfredii	Pecluma alfredii var. cupreolepis	50270877	13.11666	-86.43333	Nicaragua	Estelí	NA	291	8203	37337	14	4	1981	NA	NA	NA	False	14 abril 1981
37156	Pteridaceae	Adiantum	concinnum	Adiantum concinnum	26602672	12.93333	-85.86666	Nicaragua	Matagalpa	NA	81-38	10346	37337	4	8	1981	NA	NA	NA	False	4 agosto 1981
37164	Polypodiaceae	Campyloneurum	angustifolium	Campyloneurum angustifolium	26602718	13.11666	-86.43333	Nicaragua	Estelí	NA	291	8204	37337	14	4	1981	NA	NA	NA	False	14 abril 1981
37166	Pteridaceae	Adiantum	concinnum	Adiantum concinnum	26602672	12.95	-86.35	Nicaragua	Estelí	NA	82-8	17381	37337	16	9	1982	NA	NA	NA	False	16 septiembre 1982
37174	Dryopteridaceae	Polybotrya	caudata	Polybotrya caudata	26606079	13.725	-84.86666	Nicaragua	Atlántico Norte	NA	12	754	37528	2	2	1983	NA	NA	NA	False	2 febrero 1983
37176	Polypodiaceae	Pleopeltis	angusta	Pleopeltis angusta var. angusta	26617563	12.95	-86.35	Nicaragua	Estelí	NA	82-8	17382	37337	16	9	1982	NA	NA	NA	False	16 septiembre 1982
37184	Polypodiaceae	Polypodium	sanctae-rosae	Polypodium sanctae-rosae	26607383	13.11666	-86.43333	Nicaragua	Estelí	NA	291	8205	37337	14	4	1981	NA	NA	NA	False	14 abril 1981
37186	Pteridaceae	Adiantum	concinnum	Adiantum concinnum	26602672	11.95	-86.01666	Nicaragua	Granada	NA	81-39	10361	37337	7	8	1981	NA	NA	NA	False	7 agosto 1981
37194	Anemiaceae	Anemia	speciosa	Anemia speciosa	26606997	13.65	-84.8166667	Nicaragua	Atlántico Norte	NA	102	4498	26943	12	3	1979	NA	NA	NA	False	12 March 1979
37196	Tectariaceae	Tectaria	mexicana	Tectaria mexicana	26607425	11.48333	-85.46666	Nicaragua	Rivas	NA	83-124	22087	37337	14	9	1983	NA	NA	NA	False	14 septiembre 1983
37204	Aspleniaceae	Asplenium	auritum	Asplenium auritum	26601085	13.65	-84.8166667	Nicaragua	Atlántico Norte	NA	102	4499	26943	12	3	1979	NA	NA	NA	False	12 March 1979
37206	Selaginellaceae	Selaginella	sertata	Selaginella sertata	26607558	11.93333	-86.03333	Nicaragua	Masaya	NA	81-40	10377	37337	7	8	1981	NA	NA	NA	False	7 agosto 1981
37214	Polypodiaceae	Polypodium	lindenianum	Polypodium lindenianum	26607371	13.11666	-86.43333	Nicaragua	Estelí	NA	291	8209	37337	14	4	1981	NA	NA	NA	False	14 abril 1981
37216	Selaginellaceae	Selaginella	pallescens	Selaginella pallescens	26607551	13.73333	-86.1	Nicaragua	Nueva Segovia	NA	81-140	13894	37337	27	12	1981	NA	NA	NA	False	27 diciembre 1981
37224	Polypodiaceae	Pleopeltis	crassinervata	Pleopeltis crassinervata	26607338	13.11666	-86.43333	Nicaragua	Estelí	NA	291	8211	37337	14	4	1981	NA	NA	NA	False	14 abril 1981
37226	Pteridaceae	Adiantum	concinnum	Adiantum concinnum	26602672	12.9666667	-86.3666667	Nicaragua	Estelí	NA	81-112	12728	37337	6	11	1981	NA	NA	NA	False	6 noviembre 1981
37235	Pteridaceae	Pityrogramma	calomelanos	Pityrogramma calomelanos	26600267	11.93333	-86.03333	Nicaragua	Masaya	NA	81-40	10387	37337	7	8	1981	NA	NA	NA	False	7 agosto 1981
37239	Pteridaceae	Adiantum	trapeziforme	Adiantum trapeziforme	26606994	13.41666	-86.58333	Nicaragua	Madriz	NA	60	2064	37336	15	4	1980	NA	NA	NA	False	15 abril 1980
37243	Polypodiaceae	Pleopeltis	angusta	Pleopeltis angusta var. angusta	26617563	13.11666	-86.43333	Nicaragua	Estelí	NA	291	8212	37337	14	4	1981	NA	NA	NA	False	14 abril 1981
37245	Dryopteridaceae	Elaphoglossum	furfuraceum	Elaphoglossum furfuraceum	26615179	11.43333	-85.5	Nicaragua	Rivas	NA	83-5	19757	37337	19	1	1983	NA	NA	NA	False	19 enero 1983
37254	Tectariaceae	Tectaria	panamensis	Tectaria panamensis	26608932	11.03333	-84.48333	Nicaragua	Río San Juan	NA	84-36	23276	37337	23	2	1984	NA	NA	NA	False	23 febrero 1984
37258	Aspleniaceae	Asplenium	potosinum	Asplenium potosinum	26616671	11.81666	-85.95	Nicaragua	Granada	NA	389	15936	37337	19	3	1982	NA	NA	NA	False	19 marzo 1982
37263	Polypodiaceae	Campyloneurum	brevifolium	Campyloneurum brevifolium	26611101	13.65	-84.8166667	Nicaragua	Atlántico Norte	NA	102	4510	26943	12	3	1979	NA	NA	NA	False	12 March 1979
37265	Pteridaceae	Adiantum	concinnum	Adiantum concinnum	26602672	11.93333	-86.03333	Nicaragua	Masaya	NA	81-40	10398	37337	7	8	1981	NA	NA	NA	False	7 agosto 1981
37273	Polypodiaceae	Campyloneurum	angustifolium	Campyloneurum angustifolium	26602718	13.56666	-85.66666	Nicaragua	Jinotega	NA	275	7736	37337	27	3	1981	NA	NA	NA	False	27 marzo 1981
37275	Selaginellaceae	Selaginella	huehuetenangensis	Selaginella huehuetenangensis	26607543	11.43333	-85.5	Nicaragua	Rivas	NA	83-5	19767	37337	19	1	1983	NA	NA	NA	False	19 enero 1983
37284	Polypodiaceae	Serpocaulon	attenuatum	Serpocaulon attenuatum	50305221	12	-86.15	Nicaragua	Masaya	NA	81-41	10406	37337	7	8	1981	NA	NA	NA	False	7 agosto 1981
37289	Tectariaceae	Tectaria	mexicana	Tectaria mexicana	26607425	11.81666	-85.95	Nicaragua	Granada	NA	389	15947	37337	19	3	1982	NA	NA	NA	False	19 marzo 1982
37293	Davalliaceae	Nephrolepis	pendula	Nephrolepis pendula	26606900	13.65	-84.8166667	Nicaragua	Atlántico Norte	NA	102	4521	26943	12	3	1979	NA	NA	NA	False	12 March 1979
37295	Pteridaceae	Adiantum	concinnum	Adiantum concinnum	26602672	13.73333	-86.05	Nicaragua	Nueva Segovia	NA	81-142	13926	37337	28	12	1981	NA	NA	NA	False	28 diciembre 1981
37303	Dryopteridaceae	Elaphoglossum	latifolium	Elaphoglossum latifolium	26607188	13.74166	-85.05833	Nicaragua	Atlántico Norte	NA	13	783	37528	5	2	1983	NA	NA	NA	False	5 febrero 1983
37305	Polypodiaceae	Polypodium	polypodioides	Polypodium polypodioides var. aciculare	26601953	13.2	-86.25	Nicaragua	Estelí	NA	82-11	17442	37337	17	9	1982	NA	NA	NA	False	17 septiembre 1982
37314	Polypodiaceae	Pleopeltis	crassinervata	Pleopeltis crassinervata	26607338	13.2	-86.25	Nicaragua	Estelí	NA	82-11	17443	37337	17	9	1982	NA	NA	NA	False	17 septiembre 1982
37319	Dryopteridaceae	Elaphoglossum	rubescens	Elaphoglossum rubescens	26607209	13.23333	-86.25	Nicaragua	Estelí	NA	372	15446	37337	21	2	1982	NA	NA	NA	False	21 febrero 1982
37324	Aspleniaceae	Asplenium	praemorsum	Asplenium praemorsum	26603363	13.2	-86.25	Nicaragua	Estelí	NA	82-11	17447	37337	17	9	1982	NA	NA	NA	False	17 septiembre 1982
37329	Blechnaceae	Blechnum	occidentale	Blechnum occidentale	26602708	11.81666	-85.95	Nicaragua	Granada	NA	389	15959	37337	19	3	1982	NA	NA	NA	False	19 marzo 1982
37333	Selaginellaceae	Selaginella	eurynota	Selaginella eurynota	26607539	13.74166	-85.05833	Nicaragua	Atlántico Norte	NA	13	788	37528	5	2	1983	NA	NA	NA	False	5 febrero 1983
37335	Pteridaceae	Adiantum	petiolatum	Adiantum petiolatum	26602683	11.56666	-84.01666	Nicaragua	Atlántico Sur	NA	81-113	12767	37337	10	11	1981	NA	NA	NA	False	10 noviembre 1981
37344	Polypodiaceae	Polypodium	dulce	Polypodium dulce	26617524	11.55	-85.6166667	Nicaragua	Rivas	NA	83-7	19795	37337	21	1	1983	NA	NA	NA	False	21 enero 1983
37349	Athyriaceae	Diplazium	prominulum	Diplazium prominulum	26607151	11.55	-85.61666	Nicaragua	Rivas	NA	17	526	37324	12	3	1981	NA	NA	NA	False	12 marzo 1981
37353	Polypodiaceae	Polypodium	plebeium	Polypodium plebeium	26607374	13.26666	-86.26666	Nicaragua	Estelí	NA	294	8239	37337	14	4	1981	NA	NA	NA	False	14 abril 1981
37355	Athyriaceae	Diplazium	plantaginifolium	Diplazium plantaginifolium	26602803	11.45	-85.53333	Nicaragua	Rivas	NA	83-125	22139	37337	15	9	1983	NA	NA	NA	False	15 septiembre 1983
37364	Polypodiaceae	Niphidium	crassifolium	Niphidium crassifolium	26602333	13.25	-85.4	Nicaragua	Matagalpa	NA	83-45	20976	37337	1	3	1983	NA	NA	NA	False	01 marzo 1983
37369	Pteridaceae	Adiantum	concinnum	Adiantum concinnum	26602672	12.6666667	-86.95	Nicaragua	Chinandega	NA	88	1563	37337	30	7	1980	NA	NA	NA	False	30 julio 1980
37373	Aspleniaceae	Asplenium	praemorsum	Asplenium praemorsum	26603363	13.26666	-86.26666	Nicaragua	Estelí	NA	294	8241	37337	14	4	1981	NA	NA	NA	False	14 abril 1981
37375	Selaginellaceae	Selaginella	huehuetenangensis	Selaginella huehuetenangensis	26607543	13.25	-85.4	Nicaragua	Matagalpa	NA	83-45	20977	37337	1	3	1983	NA	NA	NA	False	01 marzo 1983
37382	Polypodiaceae	Polypodium	plesiosorum	Polypodium plesiosorum	26607375	13.11666	-86.43333	Nicaragua	Estelí	NA	222	6007	37337	14	1	1981	NA	NA	NA	False	14 enero 1981
37384	Selaginellaceae	Selaginella	eurynota	Selaginella eurynota	26607539	11.56666	-84.01666	Nicaragua	Atlántico Sur	NA	81-113	12782	37337	10	11	1981	NA	NA	NA	False	10 noviembre 1981
37393	Aspleniaceae	Asplenium	cuspidatum	Asplenium cuspidatum	26607012	13.26666	-86.26666	Nicaragua	Estelí	NA	294	8241	37337	14	4	1981	NA	NA	NA	False	14 abril 1981
37395	Lycopodiaceae	Huperzia	hippuridea	Huperzia hippuridea	26609264	13.25	-85.4	Nicaragua	Matagalpa	NA	83-45	20980	37337	1	3	1983	NA	NA	NA	False	01 marzo 1983
37403	Blechnaceae	Blechnum	appendiculatum	Blechnum appendiculatum	50055474	13.01666	-85.83333	Nicaragua	Matagalpa	NA	108	2317	37324	25	2	1982	NA	NA	NA	False	25 febrero 1982
37405	Blechnaceae	Blechnum	occidentale	Blechnum occidentale	26602708	11.55	-85.6166667	Nicaragua	Rivas	NA	83-7	19810	37337	21	1	1983	NA	NA	NA	False	21 enero 1983
37413	Athyriaceae	Diplazium	werckleanum	Diplazium werckleanum	26607157	13.11666	-86.43333	Nicaragua	Estelí	NA	222	6012	37337	14	1	1981	NA	NA	NA	False	14 enero 1981
37415	Polypodiaceae	Dicranoglossum	panamense	Dicranoglossum panamense	26609177	11.55	-85.6166667	Nicaragua	Rivas	NA	83-7	19811	37337	21	1	1983	NA	NA	NA	False	21 enero 1983
37423	Dryopteridaceae	Elaphoglossum	herminieri	Elaphoglossum herminieri	26602251	13.74166	-85.05833	Nicaragua	Atlántico Norte	NA	13	799	37528	5	2	1983	NA	NA	NA	False	5 febrero 1983
37425	Aspleniaceae	Asplenium	serratum	Asplenium serratum	26602547	11.55	-85.6166667	Nicaragua	Rivas	NA	83-7	19817	37337	21	1	1983	NA	NA	NA	False	21 enero 1983
37433	Aspleniaceae	Asplenium	macilentum	Asplenium macilentum	26610781	13.74166	-85.05833	Nicaragua	Atlántico Norte	NA	13	800	37528	5	2	1983	NA	NA	NA	False	5 febrero 1983
37435	Aspleniaceae	Asplenium	serra	Asplenium serra	26602546	13.25	-85.4	Nicaragua	Matagalpa	NA	83-45	20989	37337	1	3	1983	NA	NA	NA	False	01 marzo 1983
37444	Polypodiaceae	Dicranoglossum	panamense	Dicranoglossum panamense	26609177	11.05	-84.41666	Nicaragua	Río San Juan	NA	84-37	23332	37337	24	2	1984	NA	NA	NA	False	24 febrero 1984
37449	Blechnaceae	Blechnum	appendiculatum	Blechnum appendiculatum	50055474	13.41666	-86.56666	Nicaragua	Madriz	NA	61	2103	37336	16	4	1980	NA	NA	NA	False	16 abril 1980
37454	Pteridaceae	Adiantum	villosum	Adiantum villosum	26602691	11.45	-85.53333	Nicaragua	Rivas	NA	83-125	22163	37337	15	9	1983	NA	NA	NA	False	15 septiembre 1983
37459	Pteridaceae	Pteris	quadriaurita	Pteris quadriaurita	26600814	13.41666	-86.56666	Nicaragua	Madriz	NA	61	2104	37336	16	4	1980	NA	NA	NA	False	16 abril 1980
37463	Polypodiaceae	Polypodium	cryptocarpon	Polypodium cryptocarpon	26607357	13.26666	-86.26666	Nicaragua	Estelí	NA	294	8257	37337	14	4	1981	NA	NA	NA	False	14 abril 1981
37465	Polypodiaceae	Pecluma	hygrometrica	Pecluma hygrometrica	26610126	11.45	-85.53333	Nicaragua	Rivas	NA	83-125	22164	37337	15	9	1983	NA	NA	NA	False	15 septiembre 1983
37474	Aspleniaceae	Asplenium	formosum	Asplenium formosum	26602496	11.45	-85.53333	Nicaragua	Rivas	NA	83-125	22165	37337	15	9	1983	NA	NA	NA	False	15 septiembre 1983
37479	Pteridaceae	Pityrogramma	calomelanos	Pityrogramma calomelanos	26600267	12.6666667	-86.95	Nicaragua	Chinandega	NA	88	1582	37337	30	7	1980	NA	NA	NA	False	30 julio 1980
37483	Polypodiaceae	Niphidium	crassifolium	Niphidium crassifolium	26602333	13.26666	-86.26666	Nicaragua	Estelí	NA	294	8258	37337	14	4	1981	NA	NA	NA	False	14 abril 1981
37485	Blechnaceae	Blechnum	occidentale	Blechnum occidentale	26602708	13.73333	-86.05	Nicaragua	Nueva Segovia	NA	81-144	13973	37337	28	12	1981	NA	NA	NA	False	28 diciembre 1981
37494	Polypodiaceae	Pleopeltis	angusta	Pleopeltis angusta var. angusta	26617563	13.21666	-86.23333	Nicaragua	Estelí	NA	82-12	17488	37337	17	9	1982	NA	NA	NA	False	17 septiembre 1982
37499	Selaginellaceae	Selaginella	martensii	Selaginella martensii	26607545	13.0333333	-85.9333333	Nicaragua	Jinotega	NA	66	583	37337	25	5	1980	NA	NA	NA	False	25 mayo 1980
37503	Polypodiaceae	Polypodium	lindenianum	Polypodium lindenianum	26607371	13.26666	-86.26666	Nicaragua	Estelí	NA	294	8261	37337	14	4	1981	NA	NA	NA	False	14 abril 1981
37505	Pteridaceae	Adiantum	trapeziforme	Adiantum trapeziforme	26606994	13.73333	-86.05	Nicaragua	Nueva Segovia	NA	81-144	13978	37337	28	12	1981	NA	NA	NA	False	28 diciembre 1981
37512	Polypodiaceae	Pecluma	alfredii	Pecluma alfredii var. cupreolepis	50270877	13.26666	-86.26666	Nicaragua	Estelí	NA	294	8263	37337	14	4	1981	NA	NA	NA	False	14 abril 1981
37514	Polypodiaceae	Polypodium	lindenianum	Polypodium lindenianum	26607371	13.21666	-86.23333	Nicaragua	Estelí	NA	82-12	17492	37337	17	9	1982	NA	NA	NA	False	17 septiembre 1982
37521	Athyriaceae	Diplazium	werckleanum	Diplazium werckleanum	26607157	13.26666	-86.26666	Nicaragua	Estelí	NA	294	8264	37337	14	4	1981	NA	NA	NA	False	14 abril 1981
37523	Polypodiaceae	Polypodium	plebeium	Polypodium plebeium	26607374	13.21666	-86.23333	Nicaragua	Estelí	NA	82-12	17497	37337	17	9	1982	NA	NA	NA	False	17 septiembre 1982
37532	Polypodiaceae	Phlebodium	pseudoaureum	Phlebodium pseudoaureum	26609930	13.21666	-86.23333	Nicaragua	Estelí	NA	82-12	17498	37337	17	9	1982	NA	NA	NA	False	17 septiembre 1982
37538	Polypodiaceae	Pleopeltis	angusta	Pleopeltis angusta var. angusta	26617563	13.0333333	-85.9333333	Nicaragua	Jinotega	NA	66	587	37337	25	5	1980	NA	NA	NA	False	25 mayo 1980
37542	Athyriaceae	Diplazium	werckleanum	Diplazium werckleanum	26607157	13.26666	-86.26666	Nicaragua	Estelí	NA	294	8265	37337	14	4	1981	NA	NA	NA	False	14 abril 1981
37544	Polypodiaceae	Niphidium	crassifolium	Niphidium crassifolium	26602333	13.21666	-86.23333	Nicaragua	Estelí	NA	82-12	17508	37337	17	9	1982	NA	NA	NA	False	17 septiembre 1982
37552	Pteridaceae	Vittaria	graminifolia	Vittaria graminifolia	26602651	13.26666	-86.26666	Nicaragua	Estelí	NA	294	8265	37337	14	4	1981	NA	NA	NA	False	14 abril 1981
37554	Aspleniaceae	Asplenium	cirrhatum	Asplenium cirrhatum	26606071	11.55	-85.6166667	Nicaragua	Rivas	NA	83-7	19850	37337	21	1	1983	NA	NA	NA	False	21 enero 1983
37563	Selaginellaceae	Selaginella	pallescens	Selaginella pallescens	26607551	12.725	-86.25277	Nicaragua	Matagalpa	NA	81-43	10485	37337	17	8	1981	NA	NA	NA	False	17 agosto 1981
37568	Polypodiaceae	Niphidium	crassifolium	Niphidium crassifolium	26602333	13.0333333	-85.9333333	Nicaragua	Jinotega	NA	66	590	37337	25	5	1980	NA	NA	NA	False	25 mayo 1980
37573	Selaginellaceae	Selaginella	sertata	Selaginella sertata	26607558	13.25	-86.86666	Nicaragua	Chinandega	NA	81-82	11657	37337	28	9	1981	NA	NA	NA	False	28 sept. 1981
37578	Polypodiaceae	Niphidium	crassifolium	Niphidium crassifolium	26602333	13.41666	-86.56666	Nicaragua	Madriz	NA	61	2123	37336	16	4	1980	NA	NA	NA	False	16 abril 1980
37581	Polypodiaceae	Loxogramme	mexicana	Loxogramme mexicana	26607285	13.11666	-86.43333	Nicaragua	Estelí	NA	222	6038	37337	14	1	1981	NA	NA	NA	False	14 enero 1981
37583	Selaginellaceae	Selaginella	eurynota	Selaginella eurynota	26607539	11.55	-84.03333	Nicaragua	Atlántico Sur	NA	81-114	12829	37337	11	11	1981	NA	NA	NA	False	11 noviembre 1981
37592	Polypodiaceae	Polypodium	alansmithii	Polypodium alansmithii	26609658	13.11666	-86.43333	Nicaragua	Estelí	NA	222	6038	37337	14	1	1981	NA	NA	NA	False	14 enero 1981
37594	Selaginellaceae	Selaginella	sertata	Selaginella sertata	26607558	13.26666	-86.86666	Nicaragua	Chinandega	NA	81-83	11676	37337	28	9	1981	NA	NA	NA	False	28 sept. 1981
37602	Selaginellaceae	Selaginella	hoffmannii	Selaginella hoffmannii	26607542	13.21666	-86.25	Nicaragua	Estelí	NA	3	69024	6311	22	6	1982	NA	NA	NA	False	22 June 1982
37613	Pteridaceae	Adiantum	wilsonii	Adiantum wilsonii	26602692	11.05	-84.41666	Nicaragua	Río San Juan	NA	84-39	23398	37337	26	2	1984	NA	NA	NA	False	26 febrero 1984
37618	Polypodiaceae	Polypodium	plebeium	Polypodium plebeium	26607374	13.41666	-86.56666	Nicaragua	Madriz	NA	61	2126	37336	16	4	1980	NA	NA	NA	False	16 abril 1980
37623	Pteridaceae	Adiantum	amplum	Adiantum amplum	26616805	13.25	-86.88333	Nicaragua	Chinandega	NA	81-84	11691	37337	28	9	1981	NA	NA	NA	False	28 sept. 1981
37628	Polypodiaceae	Polypodium	lindenianum	Polypodium lindenianum	26607371	13.41666	-86.56666	Nicaragua	Madriz	NA	61	2128	37336	16	4	1980	NA	NA	NA	False	16 abril 1980
37632	Polypodiaceae	Polypodium	plebeium	Polypodium plebeium	26607374	13.25	-86.25	Nicaragua	Jinotega	NA	4	69029	6311	22	6	1982	NA	NA	NA	False	22 June 1982
37634	Polypodiaceae	Polypodium	plebeium	Polypodium plebeium	26607374	13.23333	-86.23333	Nicaragua	Estelí	NA	82-13	17546	37337	17	9	1982	NA	NA	NA	False	17 septiembre 1982
37642	Pteridaceae	Adiantum	concinnum	Adiantum concinnum	26602672	13.25	-86.25	Nicaragua	Jinotega	NA	4	69030	6311	22	6	1982	NA	NA	NA	False	22 June 1982
37644	Blechnaceae	Blechnum	appendiculatum	Blechnum appendiculatum	50055474	13.23333	-86.23333	Nicaragua	Estelí	NA	82-13	17552	37337	17	9	1982	NA	NA	NA	False	17 septiembre 1982
37652	Pteridaceae	Adiantum	tetraphyllum	Adiantum tetraphyllum	26605599	13.25	-86.25	Nicaragua	Jinotega	NA	4	69032	6311	22	6	1982	NA	NA	NA	False	22 June 1982
37654	Pteridaceae	Adiantum	tetraphyllum	Adiantum tetraphyllum	26605599	11.05	-84.4	Nicaragua	Río San Juan	NA	84-40	23408	37337	27	2	1984	NA	NA	NA	False	27 febrero 1984
37662	Athyriaceae	Diplazium	werckleanum	Diplazium werckleanum	26607157	13.25	-86.25	Nicaragua	Jinotega	NA	4	69034	6311	22	6	1982	NA	NA	NA	False	22 June 1982
37664	Selaginellaceae	Selaginella	arthritica	Selaginella arthritica	26609431	11.53333	-84.01666	Nicaragua	Atlántico Sur	NA	81-115	12876	37337	11	11	1981	NA	NA	NA	False	11 noviembre 1981
37672	Polypodiaceae	Pleopeltis	angusta	Pleopeltis angusta var. angusta	26617563	13.11666	-86.43333	Nicaragua	Estelí	NA	222	6049	37337	14	1	1981	NA	NA	NA	False	14 enero 1981
37674	Polypodiaceae	Pleopeltis	angusta	Pleopeltis angusta var. angusta	26617563	13.21666	-86.21666	Nicaragua	Estelí	NA	82-14	17564	37337	17	9	1982	NA	NA	NA	False	17 septiembre 1982
37682	Pteridaceae	Adiantum	macrophyllum	Adiantum macrophyllum	26602678	13.25	-86.25	Nicaragua	Jinotega	NA	4	69035	6311	22	6	1982	NA	NA	NA	False	22 June 1982
37684	Equisetaceae	Equisetum	myriochaetum	Equisetum myriochaetum	26607524	13.75	-86.55	Nicaragua	Nueva Segovia	NA	84-98	24590	37337	30	8	1984	31	8	1984	False	30 agosto 1984 - 31 agosto 1984
37692	Polypodiaceae	Campyloneurum	angustifolium	Campyloneurum angustifolium	26602718	13.11666	-86.43333	Nicaragua	Estelí	NA	222	6050	37337	14	1	1981	NA	NA	NA	False	14 enero 1981
37694	Polypodiaceae	Polypodium	plebeium	Polypodium plebeium	26607374	13.21666	-86.21666	Nicaragua	Estelí	NA	82-14	17565	37337	17	9	1982	NA	NA	NA	False	17 septiembre 1982
37702	Aspleniaceae	Asplenium	cuspidatum	Asplenium cuspidatum	26607012	13.11666	-86.43333	Nicaragua	Estelí	NA	222	6051	37337	14	1	1981	NA	NA	NA	False	14 enero 1981
37704	Dryopteridaceae	Elaphoglossum	rubescens	Elaphoglossum rubescens	26607209	13.21666	-86.21666	Nicaragua	Estelí	NA	82-14	17566	37337	17	9	1982	NA	NA	NA	False	17 septiembre 1982
37712	Polypodiaceae	Polypodium	plebeium	Polypodium plebeium	26607374	12.4	-85.55	Nicaragua	Boaco	NA	140	3205	37337	30	9	1980	NA	NA	NA	False	30 septiembre 1980
37714	Polypodiaceae	Polypodium	polypodioides	Polypodium polypodioides var. aciculare	26601953	12.4	-85.55	Nicaragua	Boaco	NA	81-46	10571	37337	29	8	1981	NA	NA	NA	False	29 agosto 1981
37722	Polypodiaceae	Pecluma	alfredii	Pecluma alfredii var. cupreolepis	50270877	13.11666	-86.43333	Nicaragua	Estelí	NA	222	6052	37337	14	1	1981	NA	NA	NA	False	14 enero 1981
37724	Equisetaceae	Equisetum	myriochaetum	Equisetum myriochaetum	26607524	12.96666	-86.28333	Nicaragua	Estelí	NA	83-128	22289	37337	2	10	1983	NA	NA	NA	False	2 octubre 1983
37732	Polypodiaceae	Niphidium	crassifolium	Niphidium crassifolium	26602333	13.25	-86.25	Nicaragua	Jinotega	NA	4	69038	6311	22	6	1982	NA	NA	NA	False	22 June 1982
37734	Polypodiaceae	Pecluma	alfredii	Pecluma alfredii var. cupreolepis	50270877	13.33333	-86.61666	Nicaragua	Madriz	NA	82-16	17606	37337	18	9	1982	NA	NA	NA	False	18 septiembre 1982
37742	Pteridaceae	Vittaria	graminifolia	Vittaria graminifolia	26602651	13.11666	-86.43333	Nicaragua	Estelí	NA	222	6053	37337	14	1	1981	NA	NA	NA	False	14 enero 1981
37744	Polypodiaceae	Polypodium	lindenianum	Polypodium lindenianum	26607371	13.33333	-86.61666	Nicaragua	Madriz	NA	82-16	17609	37337	18	9	1982	NA	NA	NA	False	18 septiembre 1982
37753	Polypodiaceae	Polypodium	plebeium	Polypodium plebeium	26607374	13.33333	-86.61666	Nicaragua	Madriz	NA	82-16	17610	37337	18	9	1982	NA	NA	NA	False	18 septiembre 1982
37758	Polypodiaceae	Niphidium	crassifolium	Niphidium crassifolium	26602333	13.25	-85.3666667	Nicaragua	Atlántico Norte	NA	110	2370	37324	4	3	1982	NA	NA	NA	False	04 marzo 1982
37762	Dryopteridaceae	Polystichum	muricatum	Polystichum muricatum	26607395	13.1166667	-86.4333333	Nicaragua	Estelí	NA	222	6064	37337	14	1	1981	NA	NA	NA	False	14 enero 1981
37764	Pteridaceae	Adiantum	tetraphyllum	Adiantum tetraphyllum	26605599	12.4	-85.55	Nicaragua	Boaco	NA	81-46	10586	37337	29	8	1981	NA	NA	NA	False	29 agosto 1981
37773	Selaginellaceae	Selaginella	sertata	Selaginella sertata	26607558	13.21666	-86.85	Nicaragua	Chinandega	NA	81-87	11764	37337	28	9	1981	NA	NA	NA	False	28 sept. 1981
37778	Dryopteridaceae	Polystichum	muricatum	Polystichum muricatum	26607395	13.4166667	-86.5666667	Nicaragua	Madriz	NA	61	2151	37336	16	4	1980	NA	NA	NA	False	16 abril 1980
37782	Tectariaceae	Tectaria	panamensis	Tectaria panamensis	26608932	13.74166	-85.05833	Nicaragua	Atlántico Norte	NA	13	849	37528	5	2	1983	NA	NA	NA	False	5 febrero 1983
37784	Polypodiaceae	Pleopeltis	angusta	Pleopeltis angusta var. angusta	26617563	13.33333	-86.61666	Nicaragua	Madriz	NA	82-16	17620	37337	18	9	1982	NA	NA	NA	False	18 septiembre 1982
37792	Blechnaceae	Blechnum	appendiculatum	Blechnum appendiculatum	50055474	13.11666	-86.43333	Nicaragua	Estelí	NA	222	6066	37337	14	1	1981	NA	NA	NA	False	14 enero 1981
37794	Selaginellaceae	Selaginella	huehuetenangensis	Selaginella huehuetenangensis	26607543	11.4333333	-85.5	Nicaragua	Rivas	NA	82-46	18802	37337	28	11	1982	NA	NA	NA	False	28 noviembre 1982
37803	Selaginellaceae	Selaginella	anceps	Selaginella anceps	26608573	11.6	-84	Nicaragua	Atlántico Sur	NA	81-118	12950	37337	12	11	1981	NA	NA	NA	False	12 noviembre 1981
37807	Polypodiaceae	Campyloneurum	brevifolium	Campyloneurum brevifolium	26611101	12.11666	-85.11666	Nicaragua	Chontales	NA	396	16043	37337	6	4	1982	NA	NA	NA	False	6 abril 1982
37811	Lomariopsidaceae	Cyclopeltis	semicordata	Cyclopeltis semicordata	26602765	13.6333333	-84.8166667	Nicaragua	Atlántico Norte	NA	103	4528	26943	12	3	1979	NA	NA	NA	False	12 March 1979
37813	Selaginellaceae	Selaginella	eurynota	Selaginella eurynota	26607539	11.53333	-84.08333	Nicaragua	Atlántico Sur	NA	81-119	12970	37337	13	11	1981	NA	NA	NA	False	13 noviembre 1981
37821	Selaginellaceae	Selaginella	sertata	Selaginella sertata	26607558	12.46666	-85.58333	Nicaragua	Boaco	NA	81-49	10645	37337	29	8	1981	NA	NA	NA	False	29 agosto 1981
37826	Pteridaceae	Adiantum	trapeziforme	Adiantum trapeziforme	26606994	11.5666667	-85.6166667	Nicaragua	Rivas	NA	18	549	37324	12	3	1981	NA	NA	NA	False	12 marzo 1981
37831	Polypodiaceae	Serpocaulon	triseriale	Serpocaulon triseriale	50305248	12.8666667	-85.9166667	Nicaragua	Matagalpa	NA	82-17	17674	37337	5	10	1982	NA	NA	NA	False	5 octubre 1982
37836	Polypodiaceae	Polypodium	polypodioides	Polypodium polypodioides var. polypodioides	26607377	11.96666	-86.13333	Nicaragua	Masaya	NA	62	389	37337	11	5	1980	NA	NA	NA	False	11 mayo 1980
37840	Polypodiaceae	Polypodium	lindenianum	Polypodium lindenianum	26607371	13.6666667	-86.2333333	Nicaragua	Nueva Segovia	NA	62	2190	37336	17	4	1980	NA	NA	NA	False	17 abril 1980
37842	Athyriaceae	Diplazium	obscurum	Diplazium obscurum	26607149	13.1	-86.4166667	Nicaragua	Estelí	NA	83-55	21199	37337	31	3	1983	NA	NA	NA	False	31 marzo 1983
37852	Cyatheaceae	Alsophila	firma	Alsophila firma	26608813	11.53333	-84.08333	Nicaragua	Atlántico Sur	NA	81-119	13004	37337	13	11	1981	NA	NA	NA	False	13 noviembre 1981
37860	Selaginellaceae	Selaginella	acutifolia	Selaginella acutifolia	50271429	13.16666	-86.91666	Nicaragua	Chinandega	NA	81-90	11836	37337	30	9	1981	NA	NA	NA	False	30 sept. 1981
37865	Pteridaceae	Adiantum	amplum	Adiantum amplum	26616805	13.61666	-85.83333	Nicaragua	Jinotega	NA	50	1604	37336	2	3	1980	NA	NA	NA	False	2 marzo 1980
37870	Dryopteridaceae	Dryopteris	patula	Dryopteris patula	26602229	12.8666667	-85.9166667	Nicaragua	Matagalpa	NA	82-17	17695	37337	5	10	1982	NA	NA	NA	False	5 octubre 1982
37875	Pteridaceae	Adiantum	concinnum	Adiantum concinnum	26602672	11.56666	-85.61666	Nicaragua	Rivas	NA	19	562	37324	13	3	1981	NA	NA	NA	False	13 marzo 1981
37879	Polypodiaceae	Polypodium	polypodioides	Polypodium polypodioides var. polypodioides	26607377	13.6666667	-86.2333333	Nicaragua	Nueva Segovia	NA	62	2200	37336	17	4	1980	NA	NA	NA	False	17 abril 1980
37881	Aspleniaceae	Asplenium	auriculatum	Asplenium auriculatum	26602480	13.25	-86.25	Nicaragua	Estelí	NA	83-133	22384	37337	23	10	1983	NA	NA	NA	False	23 octubre 1983
37889	Polypodiaceae	Polypodium	furfuraceum	Polypodium furfuraceum	26607366	13.6666667	-86.2333333	Nicaragua	Nueva Segovia	NA	62	2201	37336	17	4	1980	NA	NA	NA	False	17 abril 1980
37891	Aspleniaceae	Asplenium	cirrhatum	Asplenium cirrhatum	26606071	12.6	-85.73333	Nicaragua	Boaco	NA	83-13	20260	37337	11	2	1983	NA	NA	NA	False	11 febrero 1983
37905	Blechnaceae	Blechnum	occidentale	Blechnum occidentale	26602708	11.56666	-85.61666	Nicaragua	Rivas	NA	19	572	37324	13	3	1981	NA	NA	NA	False	13 marzo 1981
37910	Pteridaceae	Adiantum	concinnum	Adiantum concinnum	26602672	11.8166667	-86.1333333	Nicaragua	Carazo	NA	81-50	10683	37337	31	8	1981	NA	NA	NA	False	31 agosto 1981
37915	Blechnaceae	Blechnum	appendiculatum	Blechnum appendiculatum	50055474	11.81666	-85.96666	Nicaragua	Granada	NA	398	16090	37337	19	4	1982	NA	NA	NA	False	19 abril 1982
37919	Polypodiaceae	Dicranoglossum	panamense	Dicranoglossum panamense	26609177	13.7	-84.8333333	Nicaragua	Atlántico Norte	NA	104	4572	26943	13	3	1979	NA	NA	NA	False	13 March 1979
37921	Pteridaceae	Pityrogramma	trifoliata	Pityrogramma trifoliata	26602392	13.75	-86.55	Nicaragua	Nueva Segovia	NA	84-103	24745	37337	21	9	1984	NA	NA	NA	False	21 sept. 1984
37929	Aspleniaceae	Asplenium	formosum	Asplenium formosum	26602496	13.7	-84.8333333	Nicaragua	Atlántico Norte	NA	104	4576	26943	13	3	1979	NA	NA	NA	False	13 March 1979
37931	Thelypteridaceae	Thelypteris	resinifera	Thelypteris resinifera var. resinifera	26624818	13.75	-86.55	Nicaragua	Nueva Segovia	NA	84-103	24746	37337	21	9	1984	NA	NA	NA	False	21 sept. 1984
37939	Tectariaceae	Tectaria	mexicana	Tectaria mexicana	26607425	13.7	-84.8333333	Nicaragua	Atlántico Norte	NA	104	4577	26943	13	3	1979	NA	NA	NA	False	13 March 1979
37941	Dryopteridaceae	Elaphoglossum	muelleri	Elaphoglossum muelleri	26607882	13.75	-86.55	Nicaragua	Nueva Segovia	NA	84-103	24747	37337	21	9	1984	NA	NA	NA	False	21 sept. 1984
37951	Selaginellaceae	Selaginella	sertata	Selaginella sertata	26607558	11.8166667	-86.1333333	Nicaragua	Carazo	NA	81-50	10700	37337	31	8	1981	NA	NA	NA	False	31 agosto 1981
37958	Lygodiaceae	Lygodium	heterodoxum	Lygodium heterodoxum	26607287	13.7	-84.8333333	Nicaragua	Atlántico Norte	NA	104	4580	26943	13	3	1979	NA	NA	NA	False	13 March 1979
37960	Selaginellaceae	Selaginella	arthritica	Selaginella arthritica	26609431	11.51666	-84.06666	Nicaragua	Atlántico Sur	NA	81-120	13044	37337	13	11	1981	NA	NA	NA	False	13 noviembre 1981
37968	Tectariaceae	Tectaria	mexicana	Tectaria mexicana	26607425	13.7	-84.8333333	Nicaragua	Atlántico Norte	NA	104	4581	26943	13	3	1979	NA	NA	NA	False	13 March 1979
37970	Pteridaceae	Vittaria	graminifolia	Vittaria graminifolia	26602651	13.41666	-86.56666	Nicaragua	Madriz	NA	83-23	20070	37337	3	2	1983	NA	NA	NA	False	3 febrero 1983
37977	Pteridaceae	Adiantum	petiolatum	Adiantum petiolatum	26602683	13.7	-84.8333333	Nicaragua	Atlántico Norte	NA	104	4583	26943	13	3	1979	NA	NA	NA	False	13 March 1979
37979	Polypodiaceae	Pleopeltis	angusta	Pleopeltis angusta var. angusta	26617563	12.95	-86.35	Nicaragua	León	NA	82-19	17748	37337	15	10	1982	NA	NA	NA	False	15 octubre 1982
37987	Aspleniaceae	Asplenium	formosum	Asplenium formosum	26602496	13.7	-84.8333333	Nicaragua	Atlántico Norte	NA	104	4584	26943	13	3	1979	NA	NA	NA	False	13 March 1979
37989	Polypodiaceae	Polypodium	sanctae-rosae	Polypodium sanctae-rosae	26607383	12.95	-86.35	Nicaragua	León	NA	82-19	17751	37337	15	10	1982	NA	NA	NA	False	15 octubre 1982
37997	Aspleniaceae	Asplenium	macilentum	Asplenium macilentum	26610781	13.7	-84.8333333	Nicaragua	Atlántico Norte	NA	104	4585	26943	13	3	1979	NA	NA	NA	False	13 March 1979
37999	Pteridaceae	Adiantum	trapeziforme	Adiantum trapeziforme	26606994	11.85	-86.2166667	Nicaragua	Carazo	NA	81-53	10747	37337	31	8	1981	NA	NA	NA	False	31 agosto 1981
38007	Polypodiaceae	Polypodium	polypodioides	Polypodium polypodioides var. aciculare	26601953	12.4	-85.55	Nicaragua	Boaco	NA	140	3206	37337	30	9	1980	NA	NA	NA	False	30 septiembre 1980
38009	Polypodiaceae	Polypodium	plebeium	Polypodium plebeium	26607374	12.9666667	-85.9166667	Nicaragua	Matagalpa	NA	81-3	9467	37337	25	6	1981	NA	NA	NA	False	25 junio 1981
38018	Polypodiaceae	Pleopeltis	crassinervata	Pleopeltis crassinervata	26607338	12.9666667	-85.9166667	Nicaragua	Matagalpa	NA	81-3	9469	37337	25	6	1981	NA	NA	NA	False	25 junio 1981
38028	Polypodiaceae	Polypodium	lindenianum	Polypodium lindenianum	26607371	12.9666667	-85.9166667	Nicaragua	Matagalpa	NA	81-3	9470	37337	25	6	1981	NA	NA	NA	False	25 junio 1981
38033	Tectariaceae	Tectaria	mexicana	Tectaria mexicana	26607425	13.75	-86.1	Nicaragua	Nueva Segovia	NA	92	1710	37337	3	8	1980	NA	NA	NA	False	3 agosto 1980
38037	Polypodiaceae	Polypodium	polypodioides	Polypodium polypodioides var. polypodioides	26607377	11.83333	-85.93333	Nicaragua	Granada	NA	300	8391	37337	11	5	1981	NA	NA	NA	False	11 mayo 1981
38048	Polypodiaceae	Polypodium	sanctae-rosae	Polypodium sanctae-rosae	26607383	12.9666667	-85.9166667	Nicaragua	Matagalpa	NA	81-3	9472	37337	25	6	1981	NA	NA	NA	False	25 junio 1981
38053	Pteridaceae	Adiantum	concinnum	Adiantum concinnum	26602672	11.81666	-85.96666	Nicaragua	Granada	NA	398	16118	37337	19	4	1982	NA	NA	NA	False	19 abril 1982
38057	Thelypteridaceae	Thelypteris	nicaraguensis	Thelypteris nicaraguensis	26607486	13.7	-84.8333333	Nicaragua	Atlántico Norte	NA	104	4595	26943	13	3	1979	NA	NA	NA	False	13 March 1979
38059	Polypodiaceae	Polypodium	polypodioides	Polypodium polypodioides var. aciculare	26601953	12.9666667	-85.9166667	Nicaragua	Matagalpa	NA	81-3	9478	37337	25	6	1981	NA	NA	NA	False	25 junio 1981
38067	Pteridaceae	Adiantum	trapeziforme	Adiantum trapeziforme	26606994	13.7666667	-86.1333333	Nicaragua	Nueva Segovia	NA	64	2252	37336	18	4	1980	NA	NA	NA	False	18 abril 1980
38069	Selaginellaceae	Selaginella	anceps	Selaginella anceps	26608573	11.53333	-84.08333	Nicaragua	Atlántico Sur	NA	81-121	13103	37337	14	11	1981	NA	NA	NA	False	14 noviembre 1981
38077	Polypodiaceae	Pecluma	alfredii	Pecluma alfredii var. cupreolepis	50270877	13.25	-86.25	Nicaragua	Estelí	NA	373	15463	37337	21	2	1982	NA	NA	NA	False	21 febrero 1982
38079	Polypodiaceae	Pecluma	alfredii	Pecluma alfredii var. cupreolepis	50270877	12.9666667	-85.9166667	Nicaragua	Matagalpa	NA	81-3	9481	37337	25	6	1981	NA	NA	NA	False	25 junio 1981
38087	Lygodiaceae	Lygodium	venustum	Lygodium venustum	26606127	13.76666	-86.13333	Nicaragua	Nueva Segovia	NA	64	2254	37336	18	4	1980	NA	NA	NA	False	18 abril 1980
38089	Pteridaceae	Adiantum	trapeziforme	Adiantum trapeziforme	26606994	11.86666	-86.23333	Nicaragua	Carazo	NA	81-54	10767	37337	31	8	1981	NA	NA	NA	False	31 agosto 1981
38097	Polypodiaceae	Niphidium	crassifolium	Niphidium crassifolium	26602333	13.7	-84.8333333	Nicaragua	Atlántico Norte	NA	104	4609	26943	13	3	1979	NA	NA	NA	False	13 March 1979
38099	Polypodiaceae	Polypodium	cryptocarpon	Polypodium cryptocarpon	26607357	12.9666667	-85.9166667	Nicaragua	Matagalpa	NA	81-3	9492	37337	25	6	1981	NA	NA	NA	False	25 junio 1981
38108	Polypodiaceae	Phlebodium	pseudoaureum	Phlebodium pseudoaureum	26609930	13.28333	-86.6	Nicaragua	Madriz	NA	81-153	14287	37337	4	1	1982	NA	NA	NA	False	4 enero 1982
38113	Pteridaceae	Vittaria	remota	Vittaria remota	26602653	11.81666	-85.96666	Nicaragua	Granada	NA	398	16136	37337	19	4	1982	NA	NA	NA	False	19 abril 1982
38117	Thelypteridaceae	Thelypteris	angustifolia	Thelypteris angustifolia	26602587	13.7	-84.8333333	Nicaragua	Atlántico Norte	NA	104	4613	26943	13	3	1979	NA	NA	NA	False	13 March 1979
38119	Polypodiaceae	Campyloneurum	angustifolium	Campyloneurum angustifolium	26602718	12.9666667	-85.9166667	Nicaragua	Matagalpa	NA	81-3	9503	37337	25	6	1981	NA	NA	NA	False	25 junio 1981
38128	Anemiaceae	Anemia	pastinacaria	Anemia pastinacaria	26600023	13.75	-86.55	Nicaragua	Nueva Segovia	NA	84-103	24721	37337	21	9	1984	NA	NA	NA	False	21 sept. 1984
38133	Aspleniaceae	Asplenium	cristatum	Asplenium cristatum	26602488	11.81666	-85.96666	Nicaragua	Granada	NA	398	16141	37337	19	4	1982	NA	NA	NA	False	19 abril 1982
38138	Anemiaceae	Anemia	phyllitidis	Anemia phyllitidis	26600024	12.9666667	-85.9166667	Nicaragua	Matagalpa	NA	81-3	9508	37337	25	6	1981	NA	NA	NA	False	25 junio 1981
38143	Aspleniaceae	Asplenium	auriculatum	Asplenium auriculatum	26602480	11.81666	-85.96666	Nicaragua	Granada	NA	398	16144	37337	19	4	1982	NA	NA	NA	False	19 abril 1982
38147	Dryopteridaceae	Bolbitis	portoricensis	Bolbitis portoricensis	26602716	11.83333	-85.93333	Nicaragua	Granada	NA	300	8433	37337	11	5	1981	NA	NA	NA	False	11 mayo 1981
38149	Blechnaceae	Blechnum	appendiculatum	Blechnum appendiculatum	50055474	13.3	-86.6	Nicaragua	Madriz	NA	81-154	14306	37337	4	1	1982	NA	NA	NA	False	4 enero 1982
38157	Pteridaceae	Adiantum	amplum	Adiantum amplum	26616805	13.76666	-86.13333	Nicaragua	Nueva Segovia	NA	64	2283	37336	18	4	1980	NA	NA	NA	False	18 abril 1980
38159	Selaginellaceae	Selaginella	sertata	Selaginella sertata	26607558	11.98333	-86.61666	Nicaragua	Managua	NA	81-56	10796	37337	7	9	1981	NA	NA	NA	False	7 septiembre 1981
38168	Polypodiaceae	Pleopeltis	angusta	Pleopeltis angusta var. angusta	26617563	12.9833333	-86.4	Nicaragua	Estelí	NA	82-20	17828	37337	15	10	1982	NA	NA	NA	False	15 octubre 1982
38173	Pteridaceae	Pityrogramma	calomelanos	Pityrogramma calomelanos	26600267	11.125	-84.775	Nicaragua	Río San Juan	NA	79	1763	37324	16	12	1981	NA	NA	NA	False	16 diciembre 1981
38178	Selaginellaceae	Selaginella	pallescens	Selaginella pallescens	26607551	13.3	-86.6	Nicaragua	Madriz	NA	81-154	14328	37337	4	1	1982	NA	NA	NA	False	4 enero 1982
38183	Pteridaceae	Pityrogramma	calomelanos	Pityrogramma calomelanos	26600267	11.95	-86.03333	Nicaragua	Granada	NA	229	6202	37337	28	1	1981	NA	NA	NA	False	28 enero 1981
38188	Polypodiaceae	Phlebodium	pseudoaureum	Phlebodium pseudoaureum	26609930	13.01666	-85.9	Nicaragua	Matagalpa	NA	81-5	9546	37337	25	6	1981	NA	NA	NA	False	25 junio 1981
38193	Aspleniaceae	Asplenium	feei	Asplenium feei	26602495	13.25	-86.26666	Nicaragua	Estelí	NA	400	16169	37337	22	4	1982	NA	NA	NA	False	22 abril 1982
38198	Polypodiaceae	Pleopeltis	angusta	Pleopeltis angusta var. angusta	26617563	13.01666	-85.9	Nicaragua	Matagalpa	NA	81-5	9551	37337	25	6	1981	NA	NA	NA	False	25 junio 1981
38203	Selaginellaceae	Selaginella	sertata	Selaginella sertata	26607558	11.9333333	-86.0666667	Nicaragua	Masaya	NA	160	3961	37337	24	10	1980	NA	NA	NA	False	24 octubre 1980
38208	Pteridaceae	Adiantum	wilsonii	Adiantum wilsonii	26602692	13.13333	-84.91666	Nicaragua	Atlántico Sur	NA	84-51	23713	37337	18	3	1984	22	3	1984	False	18 marzo 1984 - 22 marzo 1984
38213	Polypodiaceae	Niphidium	crassifolium	Niphidium crassifolium	26602333	13.25	-86.26666	Nicaragua	Estelí	NA	400	16172	37337	22	4	1982	NA	NA	NA	False	22 abril 1982
38218	Polypodiaceae	Pecluma	alfredii	Pecluma alfredii var. cupreolepis	50270877	13.01666	-85.9	Nicaragua	Matagalpa	NA	81-5	9552	37337	25	6	1981	NA	NA	NA	False	25 junio 1981
38223	Aspleniaceae	Asplenium	radicans	Asplenium radicans	26602533	13.25	-86.26666	Nicaragua	Estelí	NA	400	16174	37337	22	4	1982	NA	NA	NA	False	22 abril 1982
38228	Polypodiaceae	Pleopeltis	crassinervata	Pleopeltis crassinervata	26607338	13.01666	-85.9	Nicaragua	Matagalpa	NA	81-5	9553	37337	25	6	1981	NA	NA	NA	False	25 junio 1981
38233	Polypodiaceae	Polypodium	lindenianum	Polypodium lindenianum	26607371	13.25	-86.26666	Nicaragua	Estelí	NA	400	16175	37337	22	4	1982	NA	NA	NA	False	22 abril 1982
38237	Polypodiaceae	Serpocaulon	triseriale	Serpocaulon triseriale	50305248	13.7	-84.8333333	Nicaragua	Atlántico Norte	NA	104	4654	26943	13	3	1979	NA	NA	NA	False	13 March 1979
38239	Pteridaceae	Adiantum	concinnum	Adiantum concinnum	26602672	12.9833333	-86.4	Nicaragua	Estelí	NA	82-20	17864	37337	15	10	1982	NA	NA	NA	False	15 octubre 1982
38248	Pteridaceae	Adiantum	amplum	Adiantum amplum	26616805	13.25	-86.85	Nicaragua	Chinandega	NA	81-81	11611	37337	29	9	1981	NA	NA	NA	False	29 sept. 1981
38253	Pteridaceae	Adiantum	concinnum	Adiantum concinnum	26602672	11.95	-86.03333	Nicaragua	Granada	NA	229	6219	37337	28	1	1981	NA	NA	NA	False	28 enero 1981
38258	Blechnaceae	Blechnum	appendiculatum	Blechnum appendiculatum	50055474	12.9833333	-86.4	Nicaragua	Estelí	NA	82-20	17870	37337	15	10	1982	NA	NA	NA	False	15 octubre 1982
38263	Polypodiaceae	Dicranoglossum	panamense	Dicranoglossum panamense	26609177	13.7166667	-84.8166667	Nicaragua	Atlántico Norte	NA	105	4658	26943	14	3	1979	NA	NA	NA	False	14 March 1979
38267	Anemiaceae	Anemia	oblongifolia	Anemia oblongifolia	26600022	11.98333	-86.18333	Nicaragua	Masaya	NA	28	762820	3984	1	10	1976	NA	NA	NA	False	1 Oct 1976
38269	Lycopodiaceae	Lycopodiella	cernua	Lycopodiella cernua	26601794	11.5152778	-83.7736111	Nicaragua	Atlántico Sur	NA	81-124	13189	37337	16	11	1981	NA	NA	NA	False	16 noviembre 1981
38277	Dryopteridaceae	Elaphoglossum	peltatum	Elaphoglossum peltatum	26608050	11.83333	-85.96666	Nicaragua	Granada	NA	23	76234	3984	26	9	1976	NA	NA	NA	False	26 Sep 1976
38279	Equisetaceae	Equisetum	myriochaetum	Equisetum myriochaetum	26607524	12.9833333	-86.4	Nicaragua	Estelí	NA	82-20	17874	37337	15	10	1982	NA	NA	NA	False	15 octubre 1982
38287	Dryopteridaceae	Elaphoglossum	glabellum	Elaphoglossum glabellum	26602250	11.83333	-85.96666	Nicaragua	Granada	NA	25	5795	290	9	3	1922	NA	NA	NA	False	9 Mar 1922
38289	Pteridaceae	Adiantum	obliquum	Adiantum obliquum	26602680	11.6027778	-83.6625	Nicaragua	Atlántico Sur	NA	81-95	12022	37337	21	10	1981	NA	NA	NA	False	21 octubre 1981
38297	Dryopteridaceae	Elaphoglossum	amygdalifolium	Elaphoglossum amygdalifolium	26607849	12.26666	-85.06666	Nicaragua	Chontales	NA		70131	9596	NA	NA	1867	NA	NA	NA	False	1867
38299	Dryopteridaceae	Elaphoglossum	peltatum	Elaphoglossum peltatum	26608050	13.01666	-85.9	Nicaragua	Matagalpa	NA	81-5	9576	37337	25	6	1981	NA	NA	NA	False	25 junio 1981
38307	Dryopteridaceae	Elaphoglossum	rubescens	Elaphoglossum rubescens	26607209	13.0069444	-85.9222223	Nicaragua	Matagalpa	NA	1048	30531	256	26	5	1974	NA	NA	NA	False	26 May 1974
38309	Pteridaceae	Adiantum	concinnum	Adiantum concinnum	26602672	13.11666	-86.33333	Nicaragua	Estelí	NA	81-59	10862	37337	13	9	1981	NA	NA	NA	False	13 sept. 1981
38317	Pteridaceae	Adiantum	macrophyllum	Adiantum macrophyllum	26602678	12.4	-85.55	Nicaragua	Boaco	NA	12	25	35918	1	2	1979	NA	NA	NA	False	1 feb 1979
38327	Tectariaceae	Tectaria	panamensis	Tectaria panamensis	26608932	11.01666	-84.4	Nicaragua	Río San Juan	NA	28	7808	37977	2	9	1990	4	9	1990	False	2 Sep. 1990 - 4 Sep. 1990
38329	Blechnaceae	Blechnum	appendiculatum	Blechnum appendiculatum	50055474	13.01666	-85.9	Nicaragua	Matagalpa	NA	81-5	9584	37337	25	6	1981	NA	NA	NA	False	25 junio 1981
38337	Polypodiaceae	Pecluma	pectinata	Pecluma pectinata	26610129	12.4	-85.55	Nicaragua	Boaco	NA	140	3207	37337	30	9	1980	NA	NA	NA	False	30 septiembre 1980
38339	Polypodiaceae	Polypodium	alansmithii	Polypodium alansmithii	26609658	13.01666	-85.9	Nicaragua	Matagalpa	NA	81-5	9590	37337	25	6	1981	NA	NA	NA	False	25 junio 1981
38347	Polypodiaceae	Serpocaulon	triseriale	Serpocaulon triseriale	50305248	12.4	-85.55	Nicaragua	Boaco	NA	12	32	35918	1	2	1979	NA	NA	NA	False	1 feb 1979
38349	Pteridaceae	Mildella	intramarginalis	Mildella intramarginalis	26607295	13.01666	-85.9	Nicaragua	Matagalpa	NA	81-5	9591	37337	25	6	1981	NA	NA	NA	False	25 junio 1981
38359	Pteridaceae	Adiantum	poiretii	Adiantum poiretii	26604315	12.96666	-86.36666	Nicaragua	Estelí	NA	82-21	17901	37337	15	10	1982	NA	NA	NA	False	15 octubre 1982
38368	Polypodiaceae	Polypodium	sanctae-rosae	Polypodium sanctae-rosae	26607383	12.96666	-86.36666	Nicaragua	Estelí	NA	82-21	17909	37337	15	10	1982	NA	NA	NA	False	15 octubre 1982
38373	Dryopteridaceae	Elaphoglossum	glabellum	Elaphoglossum glabellum	26602250	11.8333333	-85.9833333	Nicaragua	Granada	NA	303	8483	37337	15	5	1981	NA	NA	NA	False	15 mayo 1981
38378	Selaginellaceae	Selaginella	huehuetenangensis	Selaginella huehuetenangensis	26607543	11.61111	-83.66944	Nicaragua	Atlántico Sur	NA	81-96	12068	37337	22	10	1981	NA	NA	NA	False	22 octubre 1981
38383	Pteridaceae	Pityrogramma	calomelanos	Pityrogramma calomelanos	26600267	11.8333333	-85.9833333	Nicaragua	Granada	NA	303	8485	37337	15	5	1981	NA	NA	NA	False	15 mayo 1981
38388	Athyriaceae	Diplazium	plantaginifolium	Diplazium plantaginifolium	26602803	11.45	-85.5	Nicaragua	Rivas	NA	83-4	19697	37337	19	1	1983	NA	NA	NA	False	19 enero 1983
38393	Pteridaceae	Adiantum	macrophyllum	Adiantum macrophyllum	26602678	11.8333333	-85.9833333	Nicaragua	Granada	NA	303	8487	37337	15	5	1981	NA	NA	NA	False	15 mayo 1981
38398	Polypodiaceae	Microgramma	percussa	Microgramma percussa	26613053	12.6333333	-85.7166667	Nicaragua	Boaco	NA	83-14	20270	37337	12	2	1983	NA	NA	NA	False	12 febrero 1983
38403	Dryopteridaceae	Bolbitis	portoricensis	Bolbitis portoricensis	26602716	11.98333	-85.95	Nicaragua	Granada	NA	232	6253	37337	28	1	1981	NA	NA	NA	False	28 enero 1981
38408	Pteridaceae	Radiovittaria	stipitata	Radiovittaria stipitata	50093901	12.6333333	-85.7166667	Nicaragua	Boaco	NA	83-14	20274	37337	12	2	1983	NA	NA	NA	False	12 febrero 1983
38413	Pteridaceae	Pityrogramma	dealbata	Pityrogramma dealbata	26610937	11.98333	-85.95	Nicaragua	Granada	NA	232	6253	37337	28	1	1981	NA	NA	NA	False	28 enero 1981
38417	Polypodiaceae	Campyloneurum	repens	Campyloneurum repens	26607865	12.4	-85.55	Nicaragua	Boaco	NA	12	42	35918	1	2	1979	NA	NA	NA	False	1 feb 1979
38419	Lycopodiaceae	Lycopodiella	cernua	Lycopodiella cernua	26601794	11.61111	-83.66944	Nicaragua	Atlántico Sur	NA	81-96	12082	37337	22	10	1981	NA	NA	NA	False	22 octubre 1981
38427	Davalliaceae	Nephrolepis	hirsutula	Nephrolepis hirsutula	26602327	12.95	-86.3333333	Nicaragua	Estelí	NA	81-6	9636	37337	1	7	1981	NA	NA	NA	False	01 julio 1981
38437	Gleicheniaceae	Sticherus	bifidus	Sticherus bifidus	26606157	11.61111	-83.66944	Nicaragua	Atlántico Sur	NA	81-96	12088	37337	22	10	1981	NA	NA	NA	False	22 octubre 1981
38441	Polypodiaceae	Pleopeltis	astrolepis	Pleopeltis astrolepis	26604229	11.8333333	-85.9833333	Nicaragua	Granada	NA	303	8493	37337	15	5	1981	NA	NA	NA	False	15 mayo 1981
38445	Pteridaceae	Adiantum	wilesianum	Adiantum wilesianum	26606995	13.6333333	-84.8	Nicaragua	Atlántico Norte	NA	96	4208	26943	9	3	1979	NA	NA	NA	False	09 March 1979
38447	Athyriaceae	Diplazium	ternatum	Diplazium ternatum	26607153	12.6333333	-85.7166667	Nicaragua	Boaco	NA	83-14	20290	37337	12	2	1983	NA	NA	NA	False	12 febrero 1983
38455	Lomariopsidaceae	Cyclopeltis	semicordata	Cyclopeltis semicordata	26602765	13.7	-84.8333333	Nicaragua	Atlántico Norte	NA	106	4704	26943	16	3	1979	NA	NA	NA	False	16 March 1979
38457	Pteridaceae	Adiantum	macrophyllum	Adiantum macrophyllum	26602678	12.6333333	-85.7166667	Nicaragua	Boaco	NA	83-14	20292	37337	12	2	1983	NA	NA	NA	False	12 febrero 1983
38465	Marattiaceae	Danaea	media	Danaea media	26608326	13.7	-84.8333333	Nicaragua	Atlántico Norte	NA	106	4707	26943	16	3	1979	NA	NA	NA	False	16 March 1979
38467	Polypodiaceae	Polypodium	sanctae-rosae	Polypodium sanctae-rosae	26607383	12.9666667	-86.3666667	Nicaragua	Estelí	NA	81-9	9672	37337	1	7	1981	NA	NA	NA	False	01 julio 1981
38475	Tectariaceae	Tectaria	rivalis	Tectaria rivalis	26614910	11.01666	-84.4	Nicaragua	Río San Juan	NA	28	7848	37977	2	9	1990	4	9	1990	False	2 Sep. 1990 - 4 Sep. 1990
38477	Polypodiaceae	Polypodium	lindenianum	Polypodium lindenianum	26607371	12.9666667	-86.3666667	Nicaragua	Estelí	NA	81-9	9678	37337	1	7	1981	NA	NA	NA	False	01 julio 1981
38485	Selaginellaceae	Selaginella	arthritica	Selaginella arthritica	26609431	11.01666	-84.4	Nicaragua	Río San Juan	NA	28	7848	37977	2	9	1990	4	9	1990	False	2 Sep. 1990 - 4 Sep. 1990
38487	Pteridaceae	Mildella	intramarginalis	Mildella intramarginalis	26607295	12.9666667	-86.3666667	Nicaragua	Estelí	NA	81-9	9680	37337	1	7	1981	NA	NA	NA	False	01 julio 1981
38495	Polypodiaceae	Pleopeltis	angusta	Pleopeltis angusta var. angusta	26617563	12.9666667	-86.3666667	Nicaragua	Estelí	NA	81-9	9682	37337	1	7	1981	NA	NA	NA	False	01 julio 1981
38500	Polypodiaceae	Polypodium	lindenianum	Polypodium lindenianum	26607371	13.05	-85.95	Nicaragua	Jinotega	NA	97	1834	37337	20	8	1980	NA	NA	NA	False	20 agosto 1980
38504	Salviniaceae	Salvinia	auriculata	Salvinia auriculata	26602844	11.91666	-85.9	Nicaragua	Granada	NA	22	69145	6311	28	6	1982	NA	NA	NA	False	28 June 1982
38506	Pteridaceae	Adiantum	concinnum	Adiantum concinnum	26602672	13.2	-86.25	Nicaragua	Estelí	NA	81-63	10967	37337	13	9	1981	NA	NA	NA	False	13 septiembre 1981
38515	Polypodiaceae	Polypodium	sanctae-rosae	Polypodium sanctae-rosae	26607383	13.2	-86.25	Nicaragua	Estelí	NA	81-63	10974	37337	13	9	1981	NA	NA	NA	False	13 septiembre 1981
38520	Tectariaceae	Tectaria	panamensis	Tectaria panamensis	26608932	11.13333	-84.36666	Nicaragua	Río San Juan	NA	29	7855	37977	7	10	1990	NA	NA	NA	False	7 Oct. 1990
38525	Aspleniaceae	Asplenium	macilentum	Asplenium macilentum	26610781	13.63333	-85.03333	Nicaragua	Atlántico Norte	NA	82-59	19183	37337	23	12	1982	NA	NA	NA	False	23 diciembre 1982
38530	Dryopteridaceae	Elaphoglossum	peltatum	Elaphoglossum peltatum	26608050	13.05	-85.95	Nicaragua	Jinotega	NA	97	1838	37337	20	8	1980	NA	NA	NA	False	20 agosto 1980
38534	Polypodiaceae	Microgramma	lycopodioides	Microgramma lycopodioides	26602318	12.4	-85.55	Nicaragua	Boaco	NA	12	66	35918	1	2	1979	NA	NA	NA	False	1 feb 1979
38536	Polypodiaceae	Phlebodium	pseudoaureum	Phlebodium pseudoaureum	26609930	13.2	-86.25	Nicaragua	Estelí	NA	81-63	10996	37337	13	9	1981	NA	NA	NA	False	13 septiembre 1981
38544	Pteridaceae	Adiantum	petiolatum	Adiantum petiolatum	26602683	13.7	-84.8333333	Nicaragua	Atlántico Norte	NA	106	4720	26943	16	3	1979	NA	NA	NA	False	16 March 1979
38546	Polypodiaceae	Polypodium	sanctae-rosae	Polypodium sanctae-rosae	26607383	13	-86.35	Nicaragua	Estelí	NA	81-10	9718	37337	1	7	1981	NA	NA	NA	False	1 julio 1981
38555	Lycopodiaceae	Lycopodiella	cernua	Lycopodiella cernua	26601794	13.63333	-85.03333	Nicaragua	Atlántico Norte	NA	82-59	19199	37337	23	12	1982	NA	NA	NA	False	23 diciembre 1982
38559	Polypodiaceae	Microgramma	percussa	Microgramma percussa	26613053	13.03333	-85.21666	Nicaragua	Matagalpa	NA	67	2367	37336	14	5	1980	NA	NA	NA	False	14 mayo 1980
38563	Tectariaceae	Tectaria	heracleifolia	Tectaria heracleifolia	26602578	12.4	-85.55	Nicaragua	Boaco	NA	12	69	35918	1	2	1979	NA	NA	NA	False	1 feb 1979
38565	Polypodiaceae	Campyloneurum	brevifolium	Campyloneurum brevifolium	26611101	13.63333	-85.03333	Nicaragua	Atlántico Norte	NA	82-59	19206	37337	23	12	1982	NA	NA	NA	False	23 diciembre 1982
38573	Athyriaceae	Diplazium	werckleanum	Diplazium werckleanum	26607157	12.4	-85.55	Nicaragua	Boaco	NA	12	70	35918	1	2	1979	NA	NA	NA	False	1 feb 1979
38575	Polypodiaceae	Polypodium	polypodioides	Polypodium polypodioides var. aciculare	26601953	13.2	-86.25	Nicaragua	Estelí	NA	81-63	11012	37337	13	9	1981	NA	NA	NA	False	13 septiembre 1981
38583	Aspleniaceae	Asplenium	pseudoerectum	Asplenium pseudoerectum	26607628	12.4	-85.55	Nicaragua	Boaco	NA	12	71	35918	1	2	1979	NA	NA	NA	False	1 feb 1979
38585	Blechnaceae	Blechnum	appendiculatum	Blechnum appendiculatum	50055474	12.96666	-85.91666	Nicaragua	Matagalpa	NA	83-26	20391	37337	22	2	1983	NA	NA	NA	False	22 febrero 1983
38593	Polypodiaceae	Polypodium	dulce	Polypodium dulce	26617524	12.4	-85.55	Nicaragua	Boaco	NA	12	72	35918	1	2	1979	NA	NA	NA	False	1 feb 1979
38595	Polypodiaceae	Polypodium	colpodes	Polypodium colpodes	50211155	13.01666	-86.35	Nicaragua	Estelí	NA	81-11	9755	37337	10	7	1981	NA	NA	NA	False	10 julio 1981
38604	Selaginellaceae	Selaginella	huehuetenangensis	Selaginella huehuetenangensis	26607543	12	-83.7666667	Nicaragua	Atlántico Sur	NA	81-161	14554	37337	2	2	1982	NA	NA	NA	False	02 February 1982
38609	Polypodiaceae	Pleopeltis	crassinervata	Pleopeltis crassinervata	26607338	13.05	-85.95	Nicaragua	Jinotega	NA	97	1846	37337	20	8	1980	NA	NA	NA	False	20 agosto 1980
38613	Tectariaceae	Tectaria	panamensis	Tectaria panamensis	26608932	13.7	-84.8333333	Nicaragua	Atlántico Norte	NA	106	4727	26943	16	3	1979	NA	NA	NA	False	16 March 1979
38615	Lycopodiaceae	Huperzia	pithyoides	Huperzia pithyoides	26616571	13.1	-86.4166667	Nicaragua	Estelí	NA	82-61	19241	37337	25	12	1982	NA	NA	NA	False	25 diciembre 1982
38623	Dryopteridaceae	Bolbitis	portoricensis	Bolbitis portoricensis	26602716	11.81666	-85.93333	Nicaragua	Granada	NA	233	6288	37337	29	1	1981	NA	NA	NA	False	29 enero 1981
38625	Dryopteridaceae	Elaphoglossum	peltatum	Elaphoglossum peltatum	26608050	13.1	-86.4166667	Nicaragua	Estelí	NA	82-61	19248	37337	25	12	1982	NA	NA	NA	False	25 diciembre 1982
38632	Aspleniaceae	Asplenium	uniseriale	Asplenium uniseriale	26607038	12.4	-85.55	Nicaragua	Boaco	NA	12	75	35918	1	2	1979	NA	NA	NA	False	1 feb 1979
38634	Selaginellaceae	Selaginella	pallescens	Selaginella pallescens	26607551	13.01666	-86.35	Nicaragua	Estelí	NA	81-11	9771	37337	10	7	1981	NA	NA	NA	False	10 julio 1981
38642	Aspleniaceae	Asplenium	serratum	Asplenium serratum	26602547	13.7	-84.8333333	Nicaragua	Atlántico Norte	NA	106	4728	26943	16	3	1979	NA	NA	NA	False	16 March 1979
38644	Lycopodiaceae	Lycopodiella	cernua	Lycopodiella cernua	26601794	12	-83.7666667	Nicaragua	Atlántico Sur	NA	81-161	14571	37337	2	2	1982	NA	NA	NA	False	02 February 1982
38653	Polypodiaceae	Polypodium	lindenianum	Polypodium lindenianum	26607371	13.2333333	-86.25	Nicaragua	Estelí	NA	81-65	11065	37337	13	9	1981	NA	NA	NA	False	13 septiembre 1981
38658	Polypodiaceae	Pecluma	alfredii	Pecluma alfredii var. cupreolepis	50270877	13.05	-85.95	Nicaragua	Jinotega	NA	97	1849	37337	20	8	1980	NA	NA	NA	False	20 agosto 1980
38663	Pteridaceae	Pityrogramma	calomelanos	Pityrogramma calomelanos	26600267	12.43333	-86.66666	Nicaragua	León	NA	81-12	9787	37337	13	7	1981	NA	NA	NA	False	13 julio 1981
38668	Hymenophyllaceae	Hymenophyllum	polyanthos	Hymenophyllum polyanthos	26606895	11.8333333	-85.9833333	Nicaragua	Granada	NA	303	8526	37337	15	5	1981	NA	NA	NA	False	15 mayo 1981
38678	Pteridaceae	Hemionitis	rufa	Hemionitis rufa	26608623	11.96666	-86.11666	Nicaragua	Masaya	NA	161	4045	37337	24	10	1980	NA	NA	NA	False	24 octubre 1980
38683	Blechnaceae	Blechnum	appendiculatum	Blechnum appendiculatum	50055474	13.1	-86.4166667	Nicaragua	Estelí	NA	82-61	19276	37337	25	12	1982	NA	NA	NA	False	25 diciembre 1982
38692	Pteridaceae	Adiantum	concinnum	Adiantum concinnum	26602672	13.25	-86.25	Nicaragua	Estelí	NA	81-66	11084	37337	13	9	1981	NA	NA	NA	False	13 septiembre 1981
38696	Polypodiaceae	Pleopeltis	angusta	Pleopeltis angusta var. angusta	26617563	13.05	-85.95	Nicaragua	Jinotega	NA	97	1852	37337	20	8	1980	NA	NA	NA	False	20 agosto 1980
38701	Pteridaceae	Adiantum	obliquum	Adiantum obliquum	26602680	12	-83.7666667	Nicaragua	Atlántico Sur	NA	81-161	14599	37337	2	2	1982	NA	NA	NA	False	02 February 1982
38706	Polypodiaceae	Niphidium	crassifolium	Niphidium crassifolium	26602333	13.05	-85.95	Nicaragua	Jinotega	NA	97	1853	37337	20	8	1980	NA	NA	NA	False	20 agosto 1980
38712	Selaginellaceae	Selaginella	acutifolia	Selaginella acutifolia	50271429	12.43333	-86.66666	Nicaragua	León	NA	81-12	9808	37337	13	7	1981	NA	NA	NA	False	13 julio 1981
38721	Pteridaceae	Adiantum	concinnum	Adiantum concinnum	26602672	12.43333	-86.66666	Nicaragua	León	NA	81-12	9809	37337	13	7	1981	NA	NA	NA	False	13 julio 1981
38726	Polypodiaceae	Serpocaulon	ptilorhizon	Serpocaulon ptilorhizon	50290384	13.05	-85.95	Nicaragua	Jinotega	NA	97	1854	37337	20	8	1980	NA	NA	NA	False	20 agosto 1980
38730	Polypodiaceae	Polypodium	polypodioides	Polypodium polypodioides var. polypodioides	26607377	11.96666	-86.11666	Nicaragua	Masaya	NA	161	4049	37337	24	10	1980	NA	NA	NA	False	24 octubre 1980
38732	Aspleniaceae	Asplenium	praemorsum	Asplenium praemorsum	26603363	13.11666	-86.41666	Nicaragua	Estelí	NA	82-62	19293	37337	25	12	1982	NA	NA	NA	False	25 diciembre 1982
38740	Athyriaceae	Diplazium	werckleanum	Diplazium werckleanum	26607157	12.4	-85.55	Nicaragua	Boaco	NA	12	81	35918	1	2	1979	NA	NA	NA	False	1 feb 1979
38742	Pteridaceae	Adiantum	concinnum	Adiantum concinnum	26602672	13.7333333	-86.0833333	Nicaragua	Nueva Segovia	NA	81-132	13438	37337	23	12	1981	NA	NA	NA	False	23 diciembre 1981
38751	Pteridaceae	Adiantum	tetraphyllum	Adiantum tetraphyllum	26605599	11.59861	-83.6625	Nicaragua	Atlántico Sur	NA	81-101	12269	37337	24	10	1981	NA	NA	NA	False	24 octubre 1981
38756	Lycopodiaceae	Huperzia	linifolia	Huperzia linifolia var. linifolia	26614229	11.8333333	-85.9833333	Nicaragua	Granada	NA	303	8532	37337	15	5	1981	NA	NA	NA	False	15 mayo 1981
38760	Polypodiaceae	Dicranoglossum	panamense	Dicranoglossum panamense	26609177	13.7	-84.8333333	Nicaragua	Atlántico Norte	NA	106	4736	26943	16	3	1979	NA	NA	NA	False	16 March 1979
38762	Dryopteridaceae	Bolbitis	portoricensis	Bolbitis portoricensis	26602716	11.45	-85.4833333	Nicaragua	Rivas	NA	83-1	19600	37337	18	1	1983	NA	NA	NA	False	18 enero 1983
38772	Blechnaceae	Blechnum	gracile	Blechnum gracile	26607668	13.7333333	-86.0833333	Nicaragua	Nueva Segovia	NA	81-132	13444	37337	23	12	1981	NA	NA	NA	False	23 diciembre 1981
38780	Thelypteridaceae	Thelypteris	tetragona	Thelypteris tetragona	26603896	11.81666	-85.93333	Nicaragua	Granada	NA	233	6302	37337	29	1	1981	NA	NA	NA	False	29 enero 1981
38782	Blechnaceae	Blechnum	caudatum	Blechnum × caudatum	26607675	13.7333333	-86.0833333	Nicaragua	Nueva Segovia	NA	81-132	13445	37337	23	12	1981	NA	NA	NA	False	23 diciembre 1981
38790	Pteridaceae	Pteris	pungens	Pteris pungens	26602470	13.7	-84.8333333	Nicaragua	Atlántico Norte	NA	106	4744	26943	16	3	1979	NA	NA	NA	False	16 March 1979
38792	Lycopodiaceae	Huperzia	taxifolia	Huperzia taxifolia	26608508	13.25	-86.25	Nicaragua	Estelí	NA	81-66	11110	37337	13	9	1981	NA	NA	NA	False	13 septiembre 1981
38801	Equisetaceae	Equisetum	myriochaetum	Equisetum myriochaetum	26607524	13.25	-86.25	Nicaragua	Estelí	NA	81-66	11116	37337	13	9	1981	NA	NA	NA	False	13 septiembre 1981
38806	Polypodiaceae	Polypodium	alansmithii	Polypodium alansmithii	26609658	13.03333	-85.93333	Nicaragua	Jinotega	NA	98	1865	37337	20	8	1980	NA	NA	NA	False	20 agosto 1980
38811	Lycopodiaceae	Lycopodiella	cernua	Lycopodiella cernua	26601794	11.98333	-83.76666	Nicaragua	Atlántico Sur	NA	81-162	14633	37337	2	2	1982	NA	NA	NA	False	2 febrero 1982
38816	Pteridaceae	Adiantum	macrophyllum	Adiantum macrophyllum	26602678	13.03333	-85.21666	Nicaragua	Matagalpa	NA	67	2394	37336	14	5	1980	NA	NA	NA	False	14 mayo 1980
38821	Polypodiaceae	Campyloneurum	brevifolium	Campyloneurum brevifolium	26611101	12.9666667	-85.8666667	Nicaragua	Matagalpa	NA	82-26	18168	37337	23	10	1982	NA	NA	NA	False	23 octubre 1982
38826	Polypodiaceae	Pleopeltis	angusta	Pleopeltis angusta var. angusta	26617563	13.03333	-85.93333	Nicaragua	Jinotega	NA	98	1866	37337	20	8	1980	NA	NA	NA	False	20 agosto 1980
38831	Dryopteridaceae	Elaphoglossum	latifolium	Elaphoglossum latifolium	26607188	12.9666667	-85.8666667	Nicaragua	Matagalpa	NA	82-26	18169	37337	23	10	1982	NA	NA	NA	False	23 octubre 1982
38836	Polypodiaceae	Pleopeltis	crassinervata	Pleopeltis crassinervata	26607338	13.03333	-85.93333	Nicaragua	Jinotega	NA	98	1867	37337	20	8	1980	NA	NA	NA	False	20 agosto 1980
38841	Pteridaceae	Adiantum	tetraphyllum	Adiantum tetraphyllum	26605599	12.95	-85.85	Nicaragua	Matagalpa	NA	83-28	20512	37337	23	2	1983	NA	NA	NA	False	23 febrero 1983
38850	Polypodiaceae	Niphidium	crassifolium	Niphidium crassifolium	26602333	13.7	-84.8333333	Nicaragua	Atlántico Norte	NA	106	4754	26943	16	3	1979	NA	NA	NA	False	16 March 1979
38852	Pteridaceae	Adiantum	amplum	Adiantum amplum	26616805	11.93333	-86.03333	Nicaragua	Masaya	NA	81-67	11146	37337	20	9	1981	NA	NA	NA	False	20 septiembre 1981
38860	Pteridaceae	Adiantum	seemannii	Adiantum seemannii	26606993	13.7	-84.8333333	Nicaragua	Atlántico Norte	NA	106	4755	26943	16	3	1979	NA	NA	NA	False	16 March 1979
38862	Selaginellaceae	Selaginella	sertata	Selaginella sertata	26607558	11.93333	-86.03333	Nicaragua	Masaya	NA	81-67	11147	37337	20	9	1981	NA	NA	NA	False	20 septiembre 1981
38872	Anemiaceae	Anemia	phyllitidis	Anemia phyllitidis	26600024	12.9666667	-85.8666667	Nicaragua	Matagalpa	NA	82-26	18174	37337	23	10	1982	NA	NA	NA	False	23 octubre 1982
38880	Tectariaceae	Tectaria	mexicana	Tectaria mexicana	26607425	13.7	-84.8333333	Nicaragua	Atlántico Norte	NA	106	4758	26943	16	3	1979	NA	NA	NA	False	16 March 1979
38882	Pteridaceae	Adiantum	concinnum	Adiantum concinnum	26602672	11.93333	-86.03333	Nicaragua	Masaya	NA	81-67	11148	37337	20	9	1981	NA	NA	NA	False	20 septiembre 1981
38900	Polypodiaceae	Campyloneurum	repens	Campyloneurum repens	26607865	13.7	-84.8333333	Nicaragua	Atlántico Norte	NA	106	4760	26943	16	3	1979	NA	NA	NA	False	16 March 1979
38902	Polypodiaceae	Pecluma	alfredii	Pecluma alfredii var. cupreolepis	50270877	12.9666667	-85.8666667	Nicaragua	Matagalpa	NA	82-26	18180	37337	23	10	1982	NA	NA	NA	False	23 octubre 1982
38911	Polypodiaceae	Polypodium	plebeium	Polypodium plebeium	26607374	12.9666667	-85.8666667	Nicaragua	Matagalpa	NA	82-26	18188	37337	23	10	1982	NA	NA	NA	False	23 octubre 1982
38916	Aspleniaceae	Asplenium	macilentum	Asplenium macilentum	26610781	13.03333	-85.21666	Nicaragua	Matagalpa	NA	67	2410	37336	14	5	1980	NA	NA	NA	False	14 mayo 1980
38921	Pteridaceae	Adiantum	villosum	Adiantum villosum	26602691	13.73333	-86.08333	Nicaragua	Nueva Segovia	NA	81-133	13512	37337	24	12	1981	NA	NA	NA	False	24 diciembre 1981
38926	Thelypteridaceae	Thelypteris	balbisii	Thelypteris balbisii	26602590	13.03333	-85.21666	Nicaragua	Matagalpa	NA	67	2411	37336	14	5	1980	NA	NA	NA	False	14 mayo 1980
38931	Selaginellaceae	Selaginella	pallescens	Selaginella pallescens	26607551	12.9666667	-85.8666667	Nicaragua	Matagalpa	NA	82-26	18203	37337	23	10	1982	NA	NA	NA	False	23 octubre 1982
38936	Aspleniaceae	Asplenium	formosum	Asplenium formosum	26602496	13.03333	-85.21666	Nicaragua	Matagalpa	NA	67	2412	37336	14	5	1980	NA	NA	NA	False	14 mayo 1980
38941	Selaginellaceae	Selaginella	sertata	Selaginella sertata	26607558	12.3	-86.01666	Nicaragua	Managua	NA	81-25	10011	37337	25	7	1981	NA	NA	NA	False	25 julio 1981
38946	Selaginellaceae	Selaginella	pallescens	Selaginella pallescens	26607551	13.11666	-86.4	Nicaragua	Estelí	NA	34	69192	6311	2	7	1982	NA	NA	NA	False	2 July 1982
38951	Polypodiaceae	Polypodium	lindenianum	Polypodium lindenianum	26607371	13.21666	-86.23333	Nicaragua	Estelí	NA	82-65	19380	37337	26	12	1982	NA	NA	NA	False	26 diciembre 1982
38962	Lycopodiaceae	Huperzia	linifolia	Huperzia linifolia var. linifolia	26614229	13.21666	-86.23333	Nicaragua	Estelí	NA	82-65	19383	37337	26	12	1982	NA	NA	NA	False	26 diciembre 1982
38970	Equisetaceae	Equisetum	myriochaetum	Equisetum myriochaetum	26607524	13.25	-86.25	Nicaragua	Estelí	NA	373	15479	37337	21	2	1982	NA	NA	NA	False	21 febrero 1982
38986	Thelypteridaceae	Thelypteris	francoana	Thelypteris francoana	26614873	13.03333	-85.21666	Nicaragua	Matagalpa	NA	67	2414	37336	14	5	1980	NA	NA	NA	False	14 mayo 1980
38996	Polypodiaceae	Niphidium	crassifolium	Niphidium crassifolium	26602333	13.03333	-85.21666	Nicaragua	Matagalpa	NA	67	2416	37336	14	5	1980	NA	NA	NA	False	14 mayo 1980
39006	Polypodiaceae	Polypodium	polypodioides	Polypodium polypodioides var. aciculare	26601953	12.96666	-85.91666	Nicaragua	Matagalpa	NA	9	139	37336	29	8	1979	NA	NA	NA	False	29 agosto 1979
39015	Dryopteridaceae	Elaphoglossum	latifolium	Elaphoglossum latifolium	26607188	13.11666	-86.4	Nicaragua	Estelí	NA	34	69202	6311	2	7	1982	NA	NA	NA	False	2 July 1982
39025	Polypodiaceae	Serpocaulon	falcaria	Serpocaulon falcaria	50305228	13.0333333	-85.9166667	Nicaragua	Jinotega	NA	77	1116	37337	2	7	1980	NA	NA	NA	False	2 julio 1980
39035	Polypodiaceae	Polypodium	polypodioides	Polypodium polypodioides var. polypodioides	26607377	12.96666	-85.91666	Nicaragua	Matagalpa	NA	9	155	37336	29	8	1979	NA	NA	NA	False	29 agosto 1979
39045	Marattiaceae	Danaea	media	Danaea media	26608326	11.13333	-84.36666	Nicaragua	Río San Juan	NA	32	7918	37977	1	12	1990	NA	NA	NA	False	1 Dec. 1990
39055	Polypodiaceae	Pleopeltis	crassinervata	Pleopeltis crassinervata	26607338	12.96666	-85.91666	Nicaragua	Matagalpa	NA	9	158	37336	29	8	1979	NA	NA	NA	False	29 agosto 1979
39065	Polypodiaceae	Polypodium	furfuraceum	Polypodium furfuraceum	26607366	12.96666	-85.91666	Nicaragua	Matagalpa	NA	9	159	37336	29	8	1979	NA	NA	NA	False	29 agosto 1979
39070	Polypodiaceae	Polypodium	lindenianum	Polypodium lindenianum	26607371	13.25	-86.25	Nicaragua	Estelí	NA	373	15482	37337	21	2	1982	NA	NA	NA	False	21 febrero 1982
39085	Pteridaceae	Pteris	orizabae	Pteris orizabae	26607406	13.025	-85.9166667	Nicaragua	Jinotega	NA	22	138	35918	28	2	1979	NA	NA	NA	False	28 feb 1979
39094	Polypodiaceae	Phlebodium	pseudoaureum	Phlebodium pseudoaureum	26609930	12.96666	-85.91666	Nicaragua	Matagalpa	NA	9	163	37336	29	8	1979	NA	NA	NA	False	29 agosto 1979
39104	Polypodiaceae	Polypodium	plebeium	Polypodium plebeium	26607374	13.025	-85.9166667	Nicaragua	Jinotega	NA	22	140	35918	28	2	1979	NA	NA	NA	False	28 feb 1979
39114	Pteridaceae	Adiantum	concinnum	Adiantum concinnum	26602672	11.8666667	-85.9666667	Nicaragua	Granada	NA	235	6356	37337	30	1	1981	NA	NA	NA	False	30 enero 1981
39124	Selaginellaceae	Selaginella	martensii	Selaginella martensii	26607545	13.025	-85.9166667	Nicaragua	Jinotega	NA	22	142	35918	28	2	1979	NA	NA	NA	False	28 feb 1979
39134	Tectariaceae	Tectaria	panamensis	Tectaria panamensis	26608932	11.13333	-84.31666	Nicaragua	Río San Juan	NA	30	8008	37977	4	9	1991	NA	NA	NA	False	4 Sep. 1991
39144	Salviniaceae	Salvinia	minima	Salvinia minima	26602845	12.01666	-85.93333	Nicaragua	Granada	NA	30	684	37324	24	6	1981	NA	NA	NA	False	24 junio 1981
39154	Polypodiaceae	Pecluma	alfredii	Pecluma alfredii var. cupreolepis	50270877	13.025	-85.9166667	Nicaragua	Jinotega	NA	22	154	35918	28	2	1979	NA	NA	NA	False	28 feb 1979
39164	Aspleniaceae	Asplenium	serra	Asplenium serra	26602546	13.025	-85.9166667	Nicaragua	Jinotega	NA	22	155	35918	28	2	1979	NA	NA	NA	False	28 feb 1979
39179	Aspleniaceae	Asplenium	serratum	Asplenium serratum	26602547	12.9833333	-85.2833333	Nicaragua	Matagalpa	NA	69	2465	37336	14	5	1980	NA	NA	NA	False	14 mayo 1980
39189	Polypodiaceae	Polypodium	plebeium	Polypodium plebeium	26607374	12.98333	-85.9	Nicaragua	Matagalpa	NA	11	183	37336	29	8	1979	NA	NA	NA	False	29 agosto 1979
39199	Pteridaceae	Pityrogramma	calomelanos	Pityrogramma calomelanos	26600267	13.7	-84.8333333	Nicaragua	Atlántico Norte	NA	106	4816	26943	16	3	1979	NA	NA	NA	False	16 March 1979
39209	Thelypteridaceae	Thelypteris	balbisii	Thelypteris balbisii	26602590	12.9833333	-85.2833333	Nicaragua	Matagalpa	NA	69	2466	37336	14	5	1980	NA	NA	NA	False	14 mayo 1980
39218	Aspleniaceae	Asplenium	serra	Asplenium serra	26602546	12.9833333	-85.2833333	Nicaragua	Matagalpa	NA	69	2467	37336	14	5	1980	NA	NA	NA	False	14 mayo 1980
39229	Pteridaceae	Pityrogramma	calomelanos	Pityrogramma calomelanos	26600267	12.9833333	-85.2833333	Nicaragua	Matagalpa	NA	69	2468	37336	14	5	1980	NA	NA	NA	False	14 mayo 1980
39239	Pteridaceae	Adiantum	tetraphyllum	Adiantum tetraphyllum	26605599	12.9833333	-85.2833333	Nicaragua	Matagalpa	NA	69	2469	37336	14	5	1980	NA	NA	NA	False	14 mayo 1980
39248	Polypodiaceae	Niphidium	crassifolium	Niphidium crassifolium	26602333	12.98333	-85.9	Nicaragua	Matagalpa	NA	11	187	37336	29	8	1979	NA	NA	NA	False	29 agosto 1979
39258	Polypodiaceae	Pleopeltis	crassinervata	Pleopeltis crassinervata	26607338	12.98333	-85.9	Nicaragua	Matagalpa	NA	11	188	37336	29	8	1979	NA	NA	NA	False	29 agosto 1979
39273	Pteridaceae	Pityrogramma	calomelanos	Pityrogramma calomelanos	26600267	11.85	-85.96666	Nicaragua	Granada	NA	162	4136	37337	28	10	1980	NA	NA	NA	False	28 octubre 1980
39283	Tectariaceae	Tectaria	heracleifolia	Tectaria heracleifolia	26602578	11.85	-85.96666	Nicaragua	Granada	NA	162	4138	37337	28	10	1980	NA	NA	NA	False	28 octubre 1980
39288	Thelypteridaceae	Thelypteris	poiteana	Thelypteris poiteana	26602629	12.4	-85.55	Nicaragua	Boaco	NA	140	3208	37337	30	9	1980	NA	NA	NA	False	30 septiembre 1980
39303	Pteridaceae	Pteris	altissima	Pteris altissima	26602454	11.85	-85.96666	Nicaragua	Granada	NA	162	4140	37337	28	10	1980	NA	NA	NA	False	28 octubre 1980
39323	Dryopteridaceae	Elaphoglossum	rubescens	Elaphoglossum rubescens	26607209	13.025	-85.9166667	Nicaragua	Jinotega	NA	22	174	35918	28	2	1979	NA	NA	NA	False	28 feb 1979
39333	Polypodiaceae	Polypodium	plebeium	Polypodium plebeium	26607374	11.85	-85.96666	Nicaragua	Granada	NA	162	4142	37337	28	10	1980	NA	NA	NA	False	28 octubre 1980
39338	Thelypteridaceae	Thelypteris	patens	Thelypteris patens var. patens	26608933	13.5	-85.75	Nicaragua	Jinotega	NA	51	1634	37336	3	3	1980	NA	NA	NA	False	3 marzo 1980
39353	Aspleniaceae	Asplenium	abscissum	Asplenium abscissum	26602477	11.85	-85.96666	Nicaragua	Granada	NA	162	4143	37337	28	10	1980	NA	NA	NA	False	28 octubre 1980
39358	Athyriaceae	Diplazium	plantaginifolium	Diplazium plantaginifolium	26602803	12.98333	-85.25	Nicaragua	Matagalpa	NA	68	2483	37336	14	5	1980	NA	NA	NA	False	14 mayo 1980
39373	Blechnaceae	Blechnum	occidentale	Blechnum occidentale	26602708	11.85	-85.96666	Nicaragua	Granada	NA	162	4144	37337	28	10	1980	NA	NA	NA	False	28 octubre 1980
39383	Polypodiaceae	Polypodium	alansmithii	Polypodium alansmithii	26609658	13.025	-85.9166667	Nicaragua	Jinotega	NA	22	178	35918	28	2	1979	NA	NA	NA	False	28 feb 1979
39392	Polypodiaceae	Polypodium	lindenianum	Polypodium lindenianum	26607371	11.85	-85.96666	Nicaragua	Granada	NA	162	4145	37337	28	10	1980	NA	NA	NA	False	28 octubre 1980
39402	Blechnaceae	Blechnum	polypodioides	Blechnum polypodioides	26602709	11.85	-85.96666	Nicaragua	Granada	NA	162	4146	37337	28	10	1980	NA	NA	NA	False	28 octubre 1980
39412	Polypodiaceae	Polypodium	dulce	Polypodium dulce	26617524	11.85	-85.96666	Nicaragua	Granada	NA	162	4147	37337	28	10	1980	NA	NA	NA	False	28 octubre 1980
39422	Pteridaceae	Adiantum	macrophyllum	Adiantum macrophyllum	26602678	11.85	-85.96666	Nicaragua	Granada	NA	162	4148	37337	28	10	1980	NA	NA	NA	False	28 octubre 1980
39442	Polypodiaceae	Pleopeltis	angusta	Pleopeltis angusta var. angusta	26617563	12.98333	-86.35	Nicaragua	Estelí	NA	309	8636	37337	26	5	1981	NA	NA	NA	False	26 mayo 1981
39447	Dryopteridaceae	Bolbitis	portoricensis	Bolbitis portoricensis	26602716	13.6666667	-84.5	Nicaragua	Atlántico Norte	NA	107	4841	26943	18	3	1979	NA	NA	NA	False	18 marzo 1979
39462	Polypodiaceae	Polypodium	polypodioides	Polypodium polypodioides var. polypodioides	26607377	11.85	-85.95	Nicaragua	Granada	NA	163	4152	37337	28	10	1980	NA	NA	NA	False	28 octubre 1980
39467	Dryopteridaceae	Bolbitis	portoricensis	Bolbitis portoricensis	26602716	13.6666667	-84.5	Nicaragua	Atlántico Norte	NA	107	4842	26943	18	3	1979	NA	NA	NA	False	18 marzo 1979
39482	Selaginellaceae	Selaginella	sertata	Selaginella sertata	26607558	11.85	-85.95	Nicaragua	Granada	NA	163	4153	37337	28	10	1980	NA	NA	NA	False	28 octubre 1980
39492	Polypodiaceae	Polypodium	sanctae-rosae	Polypodium sanctae-rosae	26607383	12.98333	-86.35	Nicaragua	Estelí	NA	309	8639	37337	26	5	1981	NA	NA	NA	False	26 mayo 1981
39502	Tectariaceae	Tectaria	panamensis	Tectaria panamensis	26608932	11.13333	-84.43333	Nicaragua	Río San Juan	NA	31	8057	37977	5	10	1991	7	10	1991	False	5 Oct. 1991 - 7 Oct. 1991
39512	Polypodiaceae	Polypodium	sanctae-rosae	Polypodium sanctae-rosae	26607383	12.98333	-86.35	Nicaragua	Estelí	NA	309	8642	37337	26	5	1981	NA	NA	NA	False	26 mayo 1981
39517	Dryopteridaceae	Didymochlaena	truncatula	Didymochlaena truncatula	26601305	12.98333	-85.25	Nicaragua	Matagalpa	NA	68	2496	37336	14	5	1980	NA	NA	NA	False	14 mayo 1980
39527	Dryopteridaceae	Didymochlaena	truncatula	Didymochlaena truncatula	26601305	13.06666	-85.9	Nicaragua	Jinotega	NA	23	193	35918	28	2	1979	NA	NA	NA	False	28 feb 1979
39537	Pteridaceae	Adiantum	concinnum	Adiantum concinnum	26602672	11.9	-86.06666	Nicaragua	Masaya	NA	16	221	37336	5	9	1979	NA	NA	NA	False	5 septiembre 1979
39547	Polypodiaceae	Niphidium	crassifolium	Niphidium crassifolium	26602333	13.06666	-85.9	Nicaragua	Jinotega	NA	23	198	35918	28	2	1979	NA	NA	NA	False	28 feb 1979
39557	Anemiaceae	Anemia	hirsuta	Anemia hirsuta	26600017	11.9	-86.06666	Nicaragua	Masaya	NA	16	222	37336	5	9	1979	NA	NA	NA	False	5 septiembre 1979
39609	Aspleniaceae	Asplenium	serra	Asplenium serra	26602546	13.00916	-85.91666	Nicaragua	Matagalpa	NA	85-9	27651	21585	30	8	1983	NA	NA	NA	False	30 Aug 1983
39618	Pteridaceae	Adiantum	concinnum	Adiantum concinnum	26602672	12.96666	-86.31666	Nicaragua	Estelí	NA	85-16	27737	21585	1	9	1983	NA	NA	NA	False	1 Sep 1983
39638	Selaginellaceae	Selaginella	sertata	Selaginella sertata	26607558	12.1916666	-85.3666667	Nicaragua	Chontales	NA	85-60	28294	21585	21	9	1983	NA	NA	NA	False	21 September 1983
39648	Polypodiaceae	Serpocaulon	fraxinifolium	Serpocaulon fraxinifolium	50290376	11.4666667	-85.5166667	Nicaragua	Rivas	NA	85-45	28067	21585	14	9	1983	NA	NA	NA	False	14 September 1983
39658	Dennstaedtiaceae	Pteridium	arachnoideum	Pteridium arachnoideum	26606822	12.3	-85.39166	Nicaragua	Chontales	NA	85-65	28386	21585	23	9	1983	NA	NA	NA	False	23 Sep 1983
39668	Polypodiaceae	Niphidium	crassifolium	Niphidium crassifolium	26602333	11.56666	-84.4	Nicaragua	Atlántico Sur	NA	85-33	27917	21585	8	9	1983	NA	NA	NA	False	8 Sep 1983
39678	Polypodiaceae	Serpocaulon	ptilorhizon	Serpocaulon ptilorhizon	50290384	12.3	-85.39166	Nicaragua	Chontales	NA	85-65	28391	21585	23	9	1983	NA	NA	NA	False	23 Sep 1983
39688	Polypodiaceae	Microgramma	percussa	Microgramma percussa	26613053	11.56666	-84.4	Nicaragua	Atlántico Sur	NA	85-33	27921	21585	8	9	1983	NA	NA	NA	False	8 Sep 1983
39698	Hymenophyllaceae	Trichomanes	rigidum	Trichomanes rigidum	26602085	11.43333	-85.51666	Nicaragua	Rivas	NA	85-46	28083	21585	14	9	1983	NA	NA	NA	False	14 Sep 1983
39708	Dryopteridaceae	Elaphoglossum	setosum	Elaphoglossum setosum	26607210	11.4333333	-85.5166667	Nicaragua	Rivas	NA	85-46	28088	21585	14	9	1983	NA	NA	NA	False	14 Sep 1983
39728	Polypodiaceae	Phlebodium	pseudoaureum	Phlebodium pseudoaureum	26609930	12.3	-85.39166	Nicaragua	Chontales	NA	85-65	28407	21585	23	9	1983	NA	NA	NA	False	23 Sep 1983
39748	Athyriaceae	Diplazium	diplazioides	Diplazium diplazioides	26607806	11.43333	-85.51666	Nicaragua	Rivas	NA	85-46	28098	21585	14	9	1983	NA	NA	NA	False	14 Sep 1983
39758	Dryopteridaceae	Elaphoglossum	latifolium	Elaphoglossum latifolium	26607188	13.00916	-85.91666	Nicaragua	Matagalpa	NA	85-9	27627	21585	30	8	1983	NA	NA	NA	False	30 Aug 1983
39778	Selaginellaceae	Selaginella	martensii	Selaginella martensii	26607545	13.00916	-85.91666	Nicaragua	Matagalpa	NA	85-9	27630	21585	30	8	1983	NA	NA	NA	False	30 Aug 1983
39788	Thelypteridaceae	Thelypteris	leprieurii	Thelypteris leprieurii var. subcostalis	26614830	11.43333	-85.51666	Nicaragua	Rivas	NA	85-46	28104	21585	14	9	1983	NA	NA	NA	False	14 Sep 1983
39798	Oleandraceae	Oleandra	articulata	Oleandra articulata	26606924	11.43333	-85.51666	Nicaragua	Rivas	NA	85-46	28105	21585	14	9	1983	NA	NA	NA	False	14 Sep 1983
39818	Blechnaceae	Salpichlaena	volubilis	Salpichlaena volubilis	26609627	11.43333	-85.51666	Nicaragua	Rivas	NA	85-46	28106	21585	14	9	1983	NA	NA	NA	False	14 Sep 1983
39828	Polypodiaceae	Serpocaulon	triseriale	Serpocaulon triseriale	50305248	11.75	-84.35	Nicaragua	Atlántico Sur	NA	85-30	27877	21585	7	9	1983	NA	NA	NA	False	7 Sep 1983
39837	Polypodiaceae	Serpocaulon	falcaria	Serpocaulon falcaria	50305228	13.00916	-85.91666	Nicaragua	Matagalpa	NA	85-9	27639	21585	30	8	1983	NA	NA	NA	False	30 Aug 1983
39847	Cyatheaceae	Cyathea	multiflora	Cyathea multiflora	26606725	11.75	-84.35	Nicaragua	Atlántico Sur	NA	85-30	27877	21585	7	9	1983	NA	NA	NA	False	7 Sep 1983
39867	Pteridaceae	Pteris	altissima	Pteris altissima	26602454	11.4666667	-85.5166667	Nicaragua	Rivas	NA	85-45	28037	21585	14	9	1983	NA	NA	NA	False	14 September 1983
39876	Athyriaceae	Diplazium	lonchophyllum	Diplazium lonchophyllum	26602799	12.3	-85.39166	Nicaragua	Chontales	NA	85-65	28435	21585	23	9	1983	NA	NA	NA	False	23 Sep 1983
39887	Lygodiaceae	Lygodium	venustum	Lygodium venustum	26606127	12.11666	-85.49166	Nicaragua	Chontales	NA	85-3	27568	21585	27	8	1983	NA	NA	NA	False	27 Aug 1983
39897	Selaginellaceae	Selaginella	huehuetenangensis	Selaginella huehuetenangensis	26607543	11.4666667	-85.5166667	Nicaragua	Rivas	NA	85-45	28028	21585	14	9	1983	NA	NA	NA	False	14 September 1983
39907	Athyriaceae	Diplazium	lonchophyllum	Diplazium lonchophyllum	26602799	12.3	-85.39166	Nicaragua	Chontales	NA	85-65	28440	21585	23	9	1983	NA	NA	NA	False	23 Sep 1983
40686	Aspleniaceae	Asplenium	auriculatum	Asplenium auriculatum	26602480	12.6	-85.73333	Nicaragua	Boaco	NA	83-13	20260	37337	11	2	1983	NA	NA	NA	False	11 febrero 1983
44007	Zamiaceae	Dioon	mejiae	Dioon mejiae	9600177	12.1	-85.36666	Nicaragua	Chontales	NA	84-73	23377	2493	3	10	1984	NA	NA	NA	False	3 Oct 1984
44042	Zamiaceae	Zamia	neurophyllidia	Zamia neurophyllidia	9600251	11.03333	-84.4	Nicaragua	Río San Juan	NA	84-77	23442	2493	30	11	1984	2	12	1984	False	30 Nov 1984 - 2 Dec 1984
44043	Zamiaceae	Zamia	neurophyllidia	Zamia neurophyllidia	9600251	11.03333	-84.41666	Nicaragua	Río San Juan	NA	106	3240	37336	30	9	1982	NA	NA	NA	False	30 septiembre 1982
44062	Zamiaceae	Zamia	neurophyllidia	Zamia neurophyllidia	9600251	11.6	-83.86666	Nicaragua	Atlántico Sur	NA	366	15127	37337	8	2	1982	NA	NA	NA	False	8 febrero 1982
44075	Zamiaceae	Zamia	neurophyllidia	Zamia neurophyllidia	9600251	11.01666	-84.4	Nicaragua	Río San Juan	NA	28	7827	37977	2	9	1990	4	9	1990	False	2 Sep. 1990 - 4 Sep. 1990
44105	Zamiaceae	Zamia	neurophyllidia	Zamia neurophyllidia	9600251	11.1333333	-84.2	Nicaragua	Río San Juan	NA	311	3386	21612	7	3	1978	9	3	1978	False	07 March 1978 - 09 March 1978
44135	Zamiaceae	Zamia	neurophyllidia	Zamia neurophyllidia	9600251	11.04166	-84.46666	Nicaragua	Río San Juan	NA	87-1	26815	37337	14	3	1987	NA	NA	NA	False	14 marzo 1987
44156	Zamiaceae	Zamia	neurophyllidia	Zamia neurophyllidia	9600251	11.53333	-84.01666	Nicaragua	Atlántico Sur	NA	81-115	12859	37337	11	11	1981	NA	NA	NA	False	11 noviembre 1981
44172	Zamiaceae	Zamia	neurophyllidia	Zamia neurophyllidia	9600251	11.53333	-84.08333	Nicaragua	Atlántico Sur	NA	81-121	13102	37337	14	11	1981	NA	NA	NA	False	14 noviembre 1981
44209	Zamiaceae	Zamia	herrerae	Zamia herrerae	9600221	12.11666	-86.26666	Nicaragua	Managua	NA	84-20	3658	35918	9	3	1984	NA	NA	NA	False	9 Marzo 1984
44412	Siparunaceae	Siparuna	thecaphora	Siparuna thecaphora	21200193	12.28333	-85.08333	Nicaragua	Chontales	NA	84-8	3497	35918	20	1	1984	NA	NA	NA	False	20 Enero 1984
44420	Siparunaceae	Siparuna	thecaphora	Siparuna thecaphora	21200193	12.28333	-85.1	Nicaragua	Chontales	NA	84-23	3738	35918	5	4	1984	NA	NA	NA	False	5 Abril 1984
44710	Siparunaceae	Siparuna	thecaphora	Siparuna thecaphora	21200193	12.15	-84.28333	Nicaragua	Atlántico Sur	NA	85-4	237	37554	10	1	1985	NA	NA	NA	False	10 enero 1985
44759	Siparunaceae	Siparuna	thecaphora	Siparuna thecaphora	21200193	12.15	-84.2	Nicaragua	Atlántico Sur	NA	84-27	584	37334	22	5	1984	NA	NA	NA	False	22 mayo 1984
44764	Siparunaceae	Siparuna	thecaphora	Siparuna thecaphora	21200193	12.18333	-84.26666	Nicaragua	Atlántico Sur	NA	84-30	722	37334	25	5	1984	NA	NA	NA	False	25 mayo 1984
44771	Siparunaceae	Siparuna	thecaphora	Siparuna thecaphora	21200193	12.18333	-84.26666	Nicaragua	Atlántico Sur	NA	84-30	725	37334	25	5	1984	NA	NA	NA	False	25 mayo 1984
45037	Siparunaceae	Siparuna	thecaphora	Siparuna thecaphora	21200193	12.16666	-84.3	Nicaragua	Atlántico Sur	NA	82-14	2694	37324	2	5	1982	NA	NA	NA	False	2 mayo 1982
45043	Siparunaceae	Siparuna	thecaphora	Siparuna thecaphora	21200193	13.05	-85.7	Nicaragua	Matagalpa	NA	84-59	5086	37324	6	1	1985	NA	NA	NA	False	6 enero 1985
45049	Siparunaceae	Siparuna	thecaphora	Siparuna thecaphora	21200193	12.95	-85.85	Nicaragua	Matagalpa	NA	82-16	2773	37324	6	5	1982	NA	NA	NA	False	6 mayo 1982
45055	Siparunaceae	Siparuna	thecaphora	Siparuna thecaphora	21200193	12.26666	-85.08333	Nicaragua	Chontales	NA	84-62	5114	37324	23	1	1985	NA	NA	NA	False	23 enero 1985
45138	Siparunaceae	Siparuna	thecaphora	Siparuna thecaphora	21200193	13	-85.9166667	Nicaragua	Matagalpa	NA	85-2	30293	462	23	5	1985	25	5	1985	False	23 May 1985
45218	Myrtaceae	Eugenia	oerstediana	Eugenia oerstediana	22100701	12.3	-85.4	Nicaragua	Chontales	NA	84-144	43956	463	4	1	1984	NA	NA	NA	False	4 Jan 1984
45270	Monimiaceae	Mollinedia	viridiflora	Mollinedia viridiflora	21200089	13.1666667	-85.9166667	Nicaragua	Matagalpa	NA	84-152	44049	463	5	1	1984	NA	NA	NA	False	5 Jan 1984
45292	Monimiaceae	Mollinedia	viridiflora	Mollinedia viridiflora	21200089	13	-85.9166667	Nicaragua	Matagalpa	NA	85-2	30375	462	23	5	1985	25	5	1985	False	23 May 1985
45299	Monimiaceae	Mollinedia	viridiflora	Mollinedia viridiflora	21200089	13.0166667	-85.9	Nicaragua	Matagalpa	NA	85-4	30478	462	26	5	1985	NA	NA	NA	False	26 May 1985
45692	Siparunaceae	Siparuna	thecaphora	Siparuna thecaphora	21200193	13.7666667	-86.5333333	Nicaragua	Nueva Segovia	NA	85-19	26421	37337	16	9	1985	NA	NA	NA	False	16 septiembre 1985
45699	Siparunaceae	Siparuna	thecaphora	Siparuna thecaphora	21200193	12.98333	-85.86666	Nicaragua	Matagalpa	NA	82-27	18231	37337	23	10	1982	NA	NA	NA	False	23 octubre 1982
45706	Siparunaceae	Siparuna	thecaphora	Siparuna thecaphora	21200193	13.8	-84.65	Nicaragua	Atlántico Norte	NA	83-39	20774	37337	25	2	1983	NA	NA	NA	False	25 febrero 1983
45711	Siparunaceae	Siparuna	thecaphora	Siparuna thecaphora	21200193	12.18333	-84.3	Nicaragua	Atlántico Sur	NA	84-41	437	37365	12	2	1985	NA	NA	NA	False	12 febrero 1985
45712	Siparunaceae	Siparuna	thecaphora	Siparuna thecaphora	21200193	12.95	-85.85	Nicaragua	Matagalpa	NA	81-36	10246	37337	5	8	1981	NA	NA	NA	False	5 agosto 1981
45713	Monimiaceae	Mollinedia	viridiflora	Mollinedia viridiflora	21200089	12.9833333	-85.25	Nicaragua	Matagalpa	NA	68	2505	37336	14	5	1980	NA	NA	NA	False	14 mayo 1980
45719	Siparunaceae	Siparuna	pauciflora	Siparuna pauciflora	21200171	11.0333333	-84.4833333	Nicaragua	Río San Juan	NA	84-36	23287	37337	23	2	1984	NA	NA	NA	False	23 febrero 1984
45720	Monimiaceae	Mollinedia	viridiflora	Mollinedia viridiflora	21200089	12.9833333	-85.25	Nicaragua	Matagalpa	NA	68	2507	37336	14	5	1980	NA	NA	NA	False	14 mayo 1980
45726	Siparunaceae	Siparuna	pauciflora	Siparuna pauciflora	21200171	11.05	-84.41666	Nicaragua	Río San Juan	NA	84-39	23397	37337	26	2	1984	NA	NA	NA	False	26 febrero 1984
45731	Siparunaceae	Siparuna	thecaphora	Siparuna thecaphora	21200193	12	-83.76666	Nicaragua	Atlántico Sur	NA	84-100	24622	37337	12	9	1984	NA	NA	NA	False	12 septiembre 1984
45732	Monimiaceae	Mollinedia	viridiflora	Mollinedia viridiflora	21200089	13	-85.25	Nicaragua	Matagalpa	NA	71	2594	37336	15	5	1980	NA	NA	NA	False	15 mayo 1980
45736	Siparunaceae	Siparuna	thecaphora	Siparuna thecaphora	21200193	13.41666	-86.26666	Nicaragua	Madriz	NA	84-45	23489	37337	10	3	1984	NA	NA	NA	False	10 marzo 1984
45737	Siparunaceae	Siparuna	thecaphora	Siparuna thecaphora	21200193	13.6666667	-84.5	Nicaragua	Atlántico Norte	NA	108	4959	26943	19	3	1979	NA	NA	NA	False	19 Mar 1979
45742	Monimiaceae	Mollinedia	viridiflora	Mollinedia viridiflora	21200089	13	-85.9166667	Nicaragua	Matagalpa	NA	82-49	18931	37337	1	12	1982	NA	NA	NA	False	1 diciembre 1982
45743	Siparunaceae	Siparuna	thecaphora	Siparuna thecaphora	21200193	13.6666667	-84.4	Nicaragua	Atlántico Norte	NA	110	5009	26943	22	3	1979	NA	NA	NA	False	22 March 1979
45748	Siparunaceae	Siparuna	thecaphora	Siparuna thecaphora	21200193	12.61666	-85.71666	Nicaragua	Boaco	NA	83-11	20164	37337	11	2	1983	NA	NA	NA	False	11 febrero 1983
45749	Monimiaceae	Mollinedia	viridiflora	Mollinedia viridiflora	21200089	13.7472222	-84.9958333	Nicaragua	Atlántico Norte	NA	27	417	35918	16	4	1979	NA	NA	NA	False	16 abril 1979
45754	Siparunaceae	Siparuna	thecaphora	Siparuna thecaphora	21200193	12.61666	-85.75	Nicaragua	Boaco	NA	84-110	24863	37337	2	10	1984	NA	NA	NA	False	2 octubre 1984
45756	Siparunaceae	Siparuna	thecaphora	Siparuna thecaphora	21200193	12.9833333	-85.85	Nicaragua	Matagalpa	NA	124	6667	37337	13	2	1981	NA	NA	NA	False	13 febrero 1981
45760	Siparunaceae	Siparuna	pauciflora	Siparuna pauciflora	21200171	11.03333	-84.45	Nicaragua	Río San Juan	NA	85-23	26081	37337	9	7	1985	10	7	1985	False	9 julio 1985 - 10 julio 1985
45766	Monimiaceae	Mollinedia	viridiflora	Mollinedia viridiflora	21200089	13.2833333	-85.4	Nicaragua	Atlántico Norte	NA	82-56	19108	37337	22	12	1982	NA	NA	NA	False	22 diciembre 1982
45767	Siparunaceae	Siparuna	thecaphora	Siparuna thecaphora	21200193	13.725	-84.9958333	Nicaragua	Atlántico Norte	NA	113	5196	26943	15	4	1979	NA	NA	NA	False	15 Apr 1979
45772	Siparunaceae	Siparuna	guianensis	Siparuna guianensis	21200261	12	-83.76666	Nicaragua	Atlántico Sur	NA	84-115	24972	37337	12	10	1984	NA	NA	NA	False	12 octubre 1984
45774	Siparunaceae	Siparuna	thecaphora	Siparuna thecaphora	21200193	13.5833333	-85.65	Nicaragua	Jinotega	NA	3	140	37324	13	7	1980	NA	NA	NA	False	13 julio 1980
45778	Monimiaceae	Mollinedia	viridiflora	Mollinedia viridiflora	21200089	13.21666	-86.23333	Nicaragua	Estelí	NA	84-5	22677	37337	11	1	1984	NA	NA	NA	False	11 enero 1984
45779	Siparunaceae	Siparuna	pauciflora	Siparuna pauciflora	21200171	11.0333333	-84.4333333	Nicaragua	Río San Juan	NA	107	3257	37336	1	10	1982	NA	NA	NA	False	1 octubre 1982
45784	Siparunaceae	Siparuna	thecaphora	Siparuna thecaphora	21200193	13.41666	-86.25	Nicaragua	Madriz	NA	84-12	22773	37337	13	1	1984	NA	NA	NA	False	13 enero 1984
45785	Monimiaceae	Mollinedia	viridiflora	Mollinedia viridiflora	21200089	13.7416666	-84.9958333	Nicaragua	Atlántico Norte	NA	119	6055	26943	16	3	1980	NA	NA	NA	False	16 Mar 1980
45790	Siparunaceae	Siparuna	guianensis	Siparuna guianensis	21200261	12	-83.7666667	Nicaragua	Atlántico Sur	NA	81-161	14596	37337	2	2	1982	NA	NA	NA	False	02 February 1982
45791	Siparunaceae	Siparuna	thecaphora	Siparuna thecaphora	21200193	13.2666667	-85.7833333	Nicaragua	Jinotega	NA	53	1720	37336	3	3	1980	NA	NA	NA	False	3 marzo 1980
45796	Siparunaceae	Siparuna	thecaphora	Siparuna thecaphora	21200193	12	-83.7666667	Nicaragua	Atlántico Sur	NA	81-161	14598	37337	2	2	1982	NA	NA	NA	False	02 February 1982
45797	Siparunaceae	Siparuna	thecaphora	Siparuna thecaphora	21200193	13.5666667	-85.6666667	Nicaragua	Jinotega	NA	264	7389	37337	24	3	1981	NA	NA	NA	False	24 marzo 1981
45802	Siparunaceae	Siparuna	thecaphora	Siparuna thecaphora	21200193	12.6	-85.71666	Nicaragua	Boaco	NA	83-12	20185	37337	11	2	1983	NA	NA	NA	False	11 febrero 1983
45803	Siparunaceae	Siparuna	thecaphora	Siparuna thecaphora	21200193	13.6166667	-85.6666667	Nicaragua	Jinotega	NA	270	7603	37337	26	3	1981	NA	NA	NA	False	26 marzo 1981
45807	Siparunaceae	Siparuna	thecaphora	Siparuna thecaphora	21200193	12.95	-85.85	Nicaragua	Matagalpa	NA	83-28	20478	37337	23	2	1983	NA	NA	NA	False	23 febrero 1983
45808	Siparunaceae	Siparuna	thecaphora	Siparuna thecaphora	21200193	13.6	-85.6333333	Nicaragua	Jinotega	NA	271	7642	37337	26	3	1981	NA	NA	NA	False	26 marzo 1981
45814	Monimiaceae	Mollinedia	viridiflora	Mollinedia viridiflora	21200089	12.95	-85.85	Nicaragua	Matagalpa	NA	83-28	20492	37337	23	2	1983	NA	NA	NA	False	23 febrero 1983
45816	Siparunaceae	Siparuna	thecaphora	Siparuna thecaphora	21200193	12.9666667	-85.8666667	Nicaragua	Matagalpa	NA	377	15624	37337	5	3	1982	NA	NA	NA	False	5 marzo 1982
45820	Siparunaceae	Siparuna	guianensis	Siparuna guianensis	21200261	11.98333	-83.76666	Nicaragua	Atlántico Sur	NA	81-162	14648	37337	2	2	1982	NA	NA	NA	False	2 febrero 1982
45822	Siparunaceae	Siparuna	thecaphora	Siparuna thecaphora	21200193	13.5833333	-85.65	Nicaragua	Jinotega	NA	5	213	37324	26	7	1980	NA	NA	NA	False	26 julio 1980
45826	Siparunaceae	Siparuna	thecaphora	Siparuna thecaphora	21200193	12.9666667	-85.8666667	Nicaragua	Matagalpa	NA	82-26	18173	37337	23	10	1982	NA	NA	NA	False	23 octubre 1982
45828	Siparunaceae	Siparuna	thecaphora	Siparuna thecaphora	21200193	13.16666	-85.95	Nicaragua	Jinotega	NA	54	1776	37336	4	3	1980	NA	NA	NA	False	4 marzo 1980
45832	Siparunaceae	Siparuna	thecaphora	Siparuna thecaphora	21200193	12.9666667	-85.8666667	Nicaragua	Matagalpa	NA	82-26	18184	37337	23	10	1982	NA	NA	NA	False	23 octubre 1982
45833	Siparunaceae	Siparuna	thecaphora	Siparuna thecaphora	21200193	13.2666667	-86.1833333	Nicaragua	Jinotega	NA	281	7926	37337	9	4	1981	NA	NA	NA	False	9 abril 1981
45839	Monimiaceae	Mollinedia	viridiflora	Mollinedia viridiflora	21200089	12.9666667	-85.8666667	Nicaragua	Matagalpa	NA	82-26	18198	37337	23	10	1982	NA	NA	NA	False	23 octubre 1982
45840	Siparunaceae	Siparuna	thecaphora	Siparuna thecaphora	21200193	13.0333333	-85.9166667	Nicaragua	Matagalpa	NA	75	1055	37337	2	7	1980	NA	NA	NA	False	2 julio 1980
45847	Monimiaceae	Mollinedia	viridiflora	Mollinedia viridiflora	21200089	13.05	-85.9666667	Nicaragua	Jinotega	NA	64	479	37337	25	5	1980	NA	NA	NA	False	25 mayo 1980
45853	Monimiaceae	Mollinedia	viridiflora	Mollinedia viridiflora	21200089	13.0333333	-85.9333333	Nicaragua	Jinotega	NA	66	533	37337	25	5	1980	NA	NA	NA	False	25 mayo 1980
45858	Siparunaceae	Siparuna	thecaphora	Siparuna thecaphora	21200193	13.0166667	-85.8333333	Nicaragua	Matagalpa	NA	108	2321	37324	25	2	1982	NA	NA	NA	False	25 febrero 1982
45865	Siparunaceae	Siparuna	thecaphora	Siparuna thecaphora	21200193	13.6	-85.63333	Nicaragua	Jinotega	NA	1	60	37324	27	4	1980	NA	NA	NA	False	27 abril 1980
45877	Siparunaceae	Siparuna	thecaphora	Siparuna thecaphora	21200193	13.05	-85.95	Nicaragua	Jinotega	NA	97	1842	37337	20	8	1980	NA	NA	NA	False	20 agosto 1980
45882	Monimiaceae	Mollinedia	viridiflora	Mollinedia viridiflora	21200089	12.9833333	-85.2833333	Nicaragua	Matagalpa	NA	69	2476	37336	14	5	1980	NA	NA	NA	False	14 mayo 1980
45900	Siparunaceae	Siparuna	thecaphora	Siparuna thecaphora	21200193	13.1	-85.9	Nicaragua	Jinotega	NA	82-46	21829	2493	28	9	1982	NA	NA	NA	False	28 September 1982
45907	Monimiaceae	Mollinedia	viridiflora	Mollinedia viridiflora	21200089	13.0166667	-85.9333333	Nicaragua	Jinotega	NA	83-56	22482	2493	30	8	1983	NA	NA	NA	False	30 Aug 1983
45935	Monimiaceae	Mollinedia	viridiflora	Mollinedia viridiflora	21200089	13.03333	-85.91666	Nicaragua	Jinotega	NA	82-49	21879	2493	28	9	1982	NA	NA	NA	False	28 Sep 1982
45956	Monimiaceae	Mollinedia	viridiflora	Mollinedia viridiflora	21200089	13.0333333	-85.9333333	Nicaragua	Jinotega	NA	82-54	21914	2493	31	10	1982	NA	NA	NA	False	31 Oct 1982
45977	Siparunaceae	Siparuna	thecaphora	Siparuna thecaphora	21200193	12.98333	-85.88333	Nicaragua	Matagalpa	NA	83-65	22567	2493	10	12	1983	NA	NA	NA	False	10 Dec 1983
45978	Monimiaceae	Mollinedia	viridiflora	Mollinedia viridiflora	21200089	13.0333333	-85.9333333	Nicaragua	Jinotega	NA	83-46	3626	37336	17	9	1983	NA	NA	NA	False	17 septiembre 1983
46524	Siparunaceae	Siparuna	thecaphora	Siparuna thecaphora	21200193	13.62666	-85.06666	Nicaragua	Atlántico Norte	NA	83-13	1397	37528	1	4	1983	30	4	1983	False	1 abril 1983 - 30 abril 1983
47238	Lauraceae	Nectandra	salicifolia	Nectandra salicifolia	17801123	12.9666667	-85.9166667	Nicaragua	Matagalpa	NA	81-3	9513	37337	25	6	1981	NA	NA	NA	False	25 junio 1981
47246	Lauraceae	Nectandra	nitida	Nectandra nitida	17800080	13.2	-85.7	Nicaragua	Matagalpa	NA	82-52	19002	37337	21	12	1982	NA	NA	NA	False	21 diciembre 1982
47254	Lauraceae	Cinnamomum	costaricanum	Cinnamomum costaricanum	17803280	12.96666	-86.35	Nicaragua	Estelí	NA	83-66	21352	37337	22	5	1983	NA	NA	NA	False	22 mayo 1983
47262	Fabaceae	Senna	hirsuta	Senna hirsuta var. hirta	13041343	12.9833333	-86.4	Nicaragua	Estelí	NA	82-20	17849	37337	15	10	1982	NA	NA	NA	False	15 octubre 1982
47270	Lauraceae	Ocotea	strigosa	Ocotea strigosa	17804382	12.6	-85.7166667	Nicaragua	Boaco	NA	83-12	20201	37337	11	2	1983	NA	NA	NA	False	11 febrero 1983
47278	Lauraceae	Nectandra	salicifolia	Nectandra salicifolia	17801123	13.2166667	-85.6666667	Nicaragua	Matagalpa	NA	82-53	19056	37337	21	12	1982	NA	NA	NA	False	21 diciembre 1982
47286	Lauraceae	Nectandra	salicifolia	Nectandra salicifolia	17801123	12.6	-85.73333	Nicaragua	Boaco	NA	84-112	24917	37337	4	10	1984	NA	NA	NA	False	4 octubre 1984
47294	Lauraceae	Nectandra	salicifolia	Nectandra salicifolia	17801123	12.6	-85.75	Nicaragua	Boaco	NA	84-113	24934	37337	4	10	1984	NA	NA	NA	False	4 octubre 1984
47302	Lauraceae	Ocotea	veraguensis	Ocotea veraguensis	17800339	11.95	-86.31666	Nicaragua	Managua	NA	83-78	21464	37337	9	6	1983	NA	NA	NA	False	9 junio 1983
47310	Lauraceae	Nectandra	nitida	Nectandra nitida	17800080	11.60277	-83.66805	Nicaragua	Atlántico Sur	NA	81-97	12117	37337	22	10	1981	NA	NA	NA	False	22 octubre 1981
47326	Lauraceae	Cinnamomum	costaricanum	Cinnamomum costaricanum	17803280	13.21666	-86.23333	Nicaragua	Estelí	NA	84-5	22680	37337	11	1	1984	NA	NA	NA	False	11 enero 1984
47334	Lauraceae	Ocotea	cernua	Ocotea cernua	17800185	13.13333	-84.95	Nicaragua	Atlántico Sur	NA	84-54	23883	37337	24	3	1984	NA	NA	NA	False	24 marzo 1984
47350	Lauraceae	Nectandra	salicifolia	Nectandra salicifolia	17801123	13.25	-85.46666	Nicaragua	Matagalpa	NA	82-60	19233	37337	23	12	1982	NA	NA	NA	False	23 diciembre 1982
47355	Lauraceae	Ocotea	whitei	Ocotea whitei	17802494	11.4666667	-85.5166667	Nicaragua	Rivas	NA	85-45	28059	21585	14	9	1983	NA	NA	NA	False	14 September 1983
47357	Lauraceae	Nectandra	salicifolia	Nectandra salicifolia	17801123	12.6	-85.73333	Nicaragua	Boaco	NA	84-123	25119	37337	4	12	1984	NA	NA	NA	False	4 diciembre 1984
47365	Lauraceae	Nectandra	mirafloris	Nectandra mirafloris	17804377	13.1	-86.4166667	Nicaragua	Estelí	NA	82-61	19266	37337	25	12	1982	NA	NA	NA	False	25 diciembre 1982
47369	Lauraceae	Ocotea	veraguensis	Ocotea veraguensis	17800339	12.11666	-85.46666	Nicaragua	Chontales	NA	83-25	22109	2493	28	4	1983	NA	NA	NA	False	28 Apr 1983
47372	Lauraceae	Nectandra	hihua	Nectandra hihua	17805987	12.48333	-85.61666	Nicaragua	Boaco	NA	84-60	23951	37337	26	4	1984	NA	NA	NA	False	26 abril 1984
47379	Lauraceae	Beilschmiedia	riparia	Beilschmiedia riparia	17802967	13.2333333	-86.25	Nicaragua	Estelí	NA	83-95	21657	37337	30	6	1983	NA	NA	NA	False	30 junio 1983
47383	Lauraceae	Cinnamomum	costaricanum	Cinnamomum costaricanum	17803280	13	-85.91666	Nicaragua	Matagalpa	NA	83-28	22119	2493	25	5	1983	NA	NA	NA	False	25 May 1983
47387	Lauraceae	Nectandra	salicifolia	Nectandra salicifolia	17801123	12.9666667	-85.8666667	Nicaragua	Matagalpa	NA	82-26	18164	37337	23	10	1982	NA	NA	NA	False	23 octubre 1982
47391	Lauraceae	Cinnamomum	triplinerve	Cinnamomum triplinerve	17803333	12.11666	-85.46666	Nicaragua	Chontales	NA	82-44	21805	2493	5	9	1982	NA	NA	NA	False	5 Sep 1982
47395	Lauraceae	Ocotea	cernua	Ocotea cernua	17800185	11.55	-83.8	Nicaragua	Atlántico Sur	NA	81-163	14674	37337	4	2	1982	NA	NA	NA	False	4 febrero 1982
47399	Lauraceae	Cinnamomum	costaricanum	Cinnamomum costaricanum	17803280	13	-85.91666	Nicaragua	Matagalpa	NA	83-55	22460	2493	30	8	1983	NA	NA	NA	False	30 Aug 1983
47403	Lauraceae	Nectandra	nitida	Nectandra nitida	17800080	11.58888	-83.65416	Nicaragua	Atlántico Sur	NA	81-103	12345	37337	24	10	1981	NA	NA	NA	False	24 octubre 1981
47407	Lauraceae	Persea	americana	Persea americana	17801262	13	-85.91666	Nicaragua	Matagalpa	NA	83-28	22146	2493	25	5	1983	NA	NA	NA	False	25 May 1983
47411	Lauraceae	Ocotea	macrophylla	Ocotea macrophylla	17801204	13.2166667	-86.2333333	Nicaragua	Estelí	NA	82-65	19376	37337	26	12	1982	NA	NA	NA	False	26 diciembre 1982
47415	Lauraceae	Ocotea	macrophylla	Ocotea macrophylla	17801204	13	-85.9166667	Nicaragua	Matagalpa	NA	83-28	22153	2493	25	5	1983	NA	NA	NA	False	25 May 1983
47423	Lauraceae	Persea	americana	Persea americana	17801262	13.01666	-85.93333	Nicaragua	Jinotega	NA	83-56	22481	2493	30	8	1983	NA	NA	NA	False	30 Aug 1983
47427	Lauraceae	Nectandra	salicifolia	Nectandra salicifolia	17801123	12.3	-85.39166	Nicaragua	Chontales	NA	85-65	28442	21585	23	9	1983	NA	NA	NA	False	23 Sep 1983
47435	Lauraceae	Ocotea	veraguensis	Ocotea veraguensis	17800339	12.63333	-85.76666	Nicaragua	Boaco	NA	85-42	27976	21585	12	9	1983	NA	NA	NA	False	12 Sep 1983
47439	Lauraceae	Ocotea	strigosa	Ocotea strigosa	17804382	13	-85.91666	Nicaragua	Matagalpa	NA	83-30	22181	2493	3	6	1983	NA	NA	NA	False	3 Jun 1983
47443	Lauraceae	Nectandra	salicifolia	Nectandra salicifolia	17801123	13.00916	-85.91666	Nicaragua	Matagalpa	NA	85-9	27661	21585	30	8	1983	NA	NA	NA	False	30 Aug 1983
47447	Lauraceae	Persea	caerulea	Persea caerulea	17800002	13.23333	-85.9	Nicaragua	Jinotega	NA	82-7	21548	2493	5	6	1982	NA	NA	NA	False	5 Jun 1982
47451	Lauraceae	Persea	americana	Persea americana	17801262	12.3	-85.38333	Nicaragua	Chontales	NA	85-66	28457	21585	23	9	1983	NA	NA	NA	False	23 Sep 1983
47454	Lauraceae	Nectandra	nitida	Nectandra nitida	17800080	13.23333	-85.9	Nicaragua	Jinotega	NA	82-7	21559	2493	5	6	1982	NA	NA	NA	False	5 Jun 1982
47457	Lauraceae	Pleurothyrium	trianae	Pleurothyrium trianae	17804299	10.8166667	-83.6666667	Nicaragua	Río San Juan	NA	9	872	3451	23	3	1961	25	3	1961	False	23 Mar 1961 - 25 Mar 1961
47462	Lauraceae	Persea	americana	Persea americana	17801262	13.03333	-85.93333	Nicaragua	Jinotega	NA	83-58	22510	2493	8	12	1983	NA	NA	NA	False	8 Dec 1983
47465	Lauraceae	Persea	americana	Persea americana	17801262	12.3	-85.39166	Nicaragua	Chontales	NA	85-65	28393	21585	23	9	1983	NA	NA	NA	False	23 Sep 1983
47469	Lauraceae	Persea	americana	Persea americana	17801262	13.0333333	-85.9333333	Nicaragua	Jinotega	NA	83-58	22514	2493	8	12	1983	NA	NA	NA	False	8 Dec 1983
47481	Lauraceae	Ocotea	veraguensis	Ocotea veraguensis	17800339	11.45	-85.51666	Nicaragua	Rivas	NA	85-47	28114	21585	15	9	1983	NA	NA	NA	False	15 Sep 1983
47493	Lauraceae	Cinnamomum	triplinerve	Cinnamomum triplinerve	17803333	12.2	-85.28333	Nicaragua	Chontales	NA	82-13	21576	2493	12	6	1982	NA	NA	NA	False	12 Jun 1982
47516	Lauraceae	Persea	americana	Persea americana	17801262	13.05	-85.91666	Nicaragua	Jinotega	NA	83-63	22544	2493	9	12	1983	NA	NA	NA	False	9 Dec 1983
47524	Lauraceae	Cinnamomum	costaricanum	Cinnamomum costaricanum	17803280	13.05	-85.91666	Nicaragua	Jinotega	NA	83-63	22545	2493	9	12	1983	NA	NA	NA	False	9 Dec 1983
47564	Lauraceae	Persea	americana	Persea americana	17801262	13.03333	-85.93333	Nicaragua	Jinotega	NA	83-67	22578	2493	11	12	1983	NA	NA	NA	False	11 Dec 1983
47571	Lauraceae	Ocotea	veraguensis	Ocotea veraguensis	17800339	12.11666	-85.46666	Nicaragua	Chontales	NA	84-27	22896	2493	20	5	1984	NA	NA	NA	False	20 May 1984
47587	Lauraceae	Ocotea	veraguensis	Ocotea veraguensis	17800339	12.11666	-85.46666	Nicaragua	Chontales	NA	86-13	24177	2493	22	2	1986	NA	NA	NA	False	22 Feb 1986
47594	Lauraceae	Ocotea	veraguensis	Ocotea veraguensis	17800339	12.11666	-85.46666	Nicaragua	Chontales	NA	86-13	24178	2493	22	2	1986	NA	NA	NA	False	22 Feb 1986
47602	Lauraceae	Nectandra	salicifolia	Nectandra salicifolia	17801123	12.3	-85.4	Nicaragua	Chontales	NA	85-3	23548	2493	28	1	1985	NA	NA	NA	False	28 Jan 1985
47620	Lauraceae	Persea	americana	Persea americana	17801262	12.28333	-85.25	Nicaragua	Chontales	NA	83-71	22615	2493	27	12	1983	NA	NA	NA	False	27 Dec 1983
47637	Lauraceae	Nectandra	lineata	Nectandra lineata	17806021	12.2833333	-85.25	Nicaragua	Chontales	NA	83-71	22619	2493	27	12	1983	NA	NA	NA	False	27 Dec 1983
47654	Lauraceae	Licaria	triandra	Licaria triandra	17802589	12.28333	-85.25	Nicaragua	Chontales	NA	83-71	22625	2493	27	12	1983	NA	NA	NA	False	27 Dec 1983
47672	Lauraceae	Cassytha	filiformis	Cassytha filiformis	17800538	13.53333	-84.5	Nicaragua	Atlántico Norte	NA	82-32	21678	2493	4	7	1982	NA	NA	NA	False	4 Jul 1982
47714	Lauraceae	Cinnamomum	triplinerve	Cinnamomum triplinerve	17803333	12.18333	-85.35	Nicaragua	Chontales	NA	83-46	22371	2493	4	8	1983	6	8	1983	False	4 Aug 1983 - 6 Aug 1983
47828	Lauraceae	Nectandra	salicifolia	Nectandra salicifolia	17801123	13.25	-86.25	Nicaragua	Estelí	NA	5	16184	37337	22	4	1982	NA	NA	NA	False	22 Abril 1982
47832	Lauraceae	Nectandra	salicifolia	Nectandra salicifolia	17801123	13	-85.9166667	Nicaragua	Matagalpa	NA	85-2	30317	462	23	5	1985	25	5	1985	False	23 May 1985
48240	Lauraceae	Persea	americana	Persea americana	17801262	13.03333	-85.91666	Nicaragua	Matagalpa	NA	85-3	30448	462	25	5	1985	NA	NA	NA	False	25 May 1985
48247	Lauraceae	Ocotea	macrophylla	Ocotea macrophylla	17801204	13.0166667	-85.9	Nicaragua	Matagalpa	NA	85-4	30477	462	26	5	1985	NA	NA	NA	False	26 May 1985
48253	Lauraceae	Nectandra	salicifolia	Nectandra salicifolia	17801123	13	-85.9166667	Nicaragua	Matagalpa	NA	85-2	30515	462	23	5	1985	25	5	1985	False	23 May 1985
48267	Lauraceae	Cinnamomum	triplinerve	Cinnamomum triplinerve	17803333	13.03333	-86.36666	Nicaragua	Estelí	NA	85-8	30599	462	29	5	1985	NA	NA	NA	False	29 May 1985
48274	Lauraceae	Persea	caerulea	Persea caerulea	17800002	13.16666	-86.23333	Nicaragua	Estelí	NA	85-9	30603	462	29	5	1985	NA	NA	NA	False	29 May 1985
48281	Lauraceae	Nectandra	salicifolia	Nectandra salicifolia	17801123	13.16666	-86.23333	Nicaragua	Estelí	NA	85-9	30639	462	29	5	1985	NA	NA	NA	False	29 May 1985
48505	Lauraceae	Cinnamomum	triplinerve	Cinnamomum triplinerve	17803333	12.28333	-85.1	Nicaragua	Chontales	NA	84-5	77	37363	10	5	1984	NA	NA	NA	False	10 mayo 1984
48510	Lauraceae	Persea	americana	Persea americana	17801262	12.03333	-86.28333	Nicaragua	Managua	NA	83-14	3508	37336	30	4	1983	NA	NA	NA	False	30 abril 1983
49074	Lauraceae	Licaria	triandra	Licaria triandra	17802589	13.70722	-84.85694	Nicaragua	Atlántico Norte	NA	83-6	1144	37528	1	4	1983	30	4	1983	False	1 abril 1983 - 30 abril 1983
49081	Lauraceae	Nectandra	nitida	Nectandra nitida	17800080	13.70722	-84.85694	Nicaragua	Atlántico Norte	NA	83-6	1145	37528	1	4	1983	30	4	1983	False	1 abril 1983 - 30 abril 1983
49095	Lauraceae	Cinnamomum	triplinerve	Cinnamomum triplinerve	17803333	13.69166	-84.8375	Nicaragua	Atlántico Norte	NA	84-4	2057	37528	10	7	1984	NA	NA	NA	False	10 julio 1984
49102	Lauraceae	Nectandra	nitida	Nectandra nitida	17800080	13.66666	-84.53333	Nicaragua	Atlántico Norte	NA	84-5	2094	37528	30	8	1984	NA	NA	NA	False	30 agosto 1984
49153	Lauraceae	Ocotea	veraguensis	Ocotea veraguensis	17800339	11.75555	-85.975	Nicaragua	Granada	NA	83-66	2883	35918	7	8	1983	NA	NA	NA	False	7 Agosto 1983
49167	Lauraceae	Ocotea	veraguensis	Ocotea veraguensis	17800339	11.73333	-85.81666	Nicaragua	Granada	NA	82-38	2014	35918	25	11	1982	NA	NA	NA	False	25 Noviembre 1982
49174	Lauraceae	Ocotea	veraguensis	Ocotea veraguensis	17800339	11.58333	-85.01666	Nicaragua	Río San Juan	NA	84-14	3585	35918	9	2	1984	10	2	1984	False	9 Febrero 1984 - 10 Febrero 1984
49181	Lauraceae	Cinnamomum	triplinerve	Cinnamomum triplinerve	17803333	12.28333	-85.1	Nicaragua	Chontales	NA	84-26	3819	35918	12	5	1984	13	5	1984	False	12 mayo 1984 - 13 mayo 1984
49188	Lauraceae	Ocotea	veraguensis	Ocotea veraguensis	17800339	11.76666	-85.95	Nicaragua	Granada	NA	84-28	3855	35918	15	6	1984	NA	NA	NA	False	15 Junio 1984
49195	Lauraceae	Ocotea	veraguensis	Ocotea veraguensis	17800339	11.71666	-86.325	Nicaragua	Carazo	NA	84-5	3422	35918	19	1	1984	NA	NA	NA	False	19 Enero 1984
49202	Lauraceae	Nectandra	nitida	Nectandra nitida	17800080	13.50555	-85.50833	Nicaragua	Matagalpa	NA	82-19	1433	35918	10	10	1982	NA	NA	NA	False	10 Octubre 1982
49209	Lauraceae	Nectandra	nitida	Nectandra nitida	17800080	12.55	-85.51666	Nicaragua	Boaco	NA	84-34	3892	35918	17	7	1984	NA	NA	NA	False	17 Julio 1984
49216	Lauraceae	Licaria	triandra	Licaria triandra	17802589	12.55	-85.51666	Nicaragua	Boaco	NA	84-34	3893	35918	17	7	1984	NA	NA	NA	False	17 Julio 1984
49222	Lauraceae	Cinnamomum	triplinerve	Cinnamomum triplinerve	17803333	12.55	-85.51666	Nicaragua	Boaco	NA	84-34	3894	35918	17	7	1984	NA	NA	NA	False	17 Julio 1984
49228	Lauraceae	Ocotea	veraguensis	Ocotea veraguensis	17800339	12.23472	-85.36944	Nicaragua	Chontales	NA	83-87	3229	35918	10	11	1983	NA	NA	NA	False	10 Noviembre 1983
49236	Lauraceae	Nectandra	membranacea	Nectandra membranacea	17801086	12.2833333	-85.0833333	Nicaragua	Chontales	NA	84-8	3497	35918	20	1	1984	NA	NA	NA	False	20 Enero 1984
49243	Lauraceae	Ocotea	veraguensis	Ocotea veraguensis	17800339	11.7333333	-85.8166667	Nicaragua	Granada	NA	82-36	1904	35918	24	11	1982	NA	NA	NA	False	24 Noviembre 1982
49250	Lauraceae	Persea	americana	Persea americana	17801262	13	-85.91666	Nicaragua	Matagalpa	NA	84-22	3698	35918	28	3	1984	NA	NA	NA	False	28 Marzo 1984
49256	Lauraceae	Ocotea	rhytidotricha	Ocotea rhytidotricha	17805619	13	-85.91666	Nicaragua	Matagalpa	NA	84-22	3701	35918	28	3	1984	NA	NA	NA	False	28 Marzo 1984
49268	Lauraceae	Ocotea	macrophylla	Ocotea macrophylla	17801204	13	-85.9166667	Nicaragua	Matagalpa	NA	84-22	3705	35918	28	3	1984	NA	NA	NA	False	28 Marzo 1984
49274	Lauraceae	Cinnamomum	costaricanum	Cinnamomum costaricanum	17803280	13	-85.91666	Nicaragua	Matagalpa	NA	84-22	3709	35918	28	3	1984	NA	NA	NA	False	28 Marzo 1984
49280	Lauraceae	Cinnamomum	costaricanum	Cinnamomum costaricanum	17803280	13	-85.91666	Nicaragua	Matagalpa	NA	84-22	3713	35918	28	3	1984	NA	NA	NA	False	28 Marzo 1984
49287	Lauraceae	Nectandra	nitida	Nectandra nitida	17800080	13.2333333	-85.6333333	Nicaragua	Matagalpa	NA	82-8	1055	35918	13	9	1982	NA	NA	NA	False	13 Septiembre 1982
49294	Lauraceae	Cinnamomum	triplinerve	Cinnamomum triplinerve	17803333	12.41666	-85.53888	Nicaragua	Boaco	NA	83-63	2844	35918	23	7	1983	NA	NA	NA	False	23 Julio 1983
49301	Lauraceae	Ocotea	veraguensis	Ocotea veraguensis	17800339	11.4	-84.88333	Nicaragua	Río San Juan	NA	84-10	3533	35918	27	1	1984	NA	NA	NA	False	27 Enero 1984
50154	Boraginaceae	Cordia	eriostigma	Cordia eriostigma	4001217	12.3	-85.4	Nicaragua	Chontales	NA	84-134	43872	463	3	1	1984	NA	NA	NA	False	3 Jan 1984
50173	Lauraceae	Cinnamomum	triplinerve	Cinnamomum triplinerve	17803333	12.3	-85.4	Nicaragua	Chontales	NA	84-146	43971	463	4	1	1984	NA	NA	NA	False	4 Jan 1984
52233	Lauraceae	Ocotea	veraguensis	Ocotea veraguensis	17800339	12.55	-85.5	Nicaragua	Boaco	NA	85-1	19	37369	17	7	1984	NA	NA	NA	False	17 Julio 1984
52532	Lauraceae	Ocotea	dentata	Ocotea dentata	17804912	12.3	-85.4	Nicaragua	Chontales	NA	84-135	43884	463	3	1	1984	NA	NA	NA	False	3 Jan 1984
52588	Lauraceae	Persea	americana	Persea americana	17801262	12.3	-85.4	Nicaragua	Chontales	NA	84-136	43901	463	3	1	1984	NA	NA	NA	False	3 Jan 1984
52643	Lauraceae	Ocotea	heydeana	Ocotea heydeana	17803430	12.3	-85.4	Nicaragua	Chontales	NA	84-140	43919	463	4	1	1984	NA	NA	NA	False	4 Jan 1984
52757	Lauraceae	Cinnamomum	triplinerve	Cinnamomum triplinerve	17803333	12.3	-85.4	Nicaragua	Chontales	NA	84-144	43953	463	4	1	1984	NA	NA	NA	False	4 Jan 1984
52858	Lauraceae	Cinnamomum	costaricanum	Cinnamomum costaricanum	17803280	13.21666	-86.36666	Nicaragua	Estelí	NA	84-26	330	40529	19	1	1984	NA	NA	NA	False	19 enero 1984
52864	Lauraceae	Persea	caerulea	Persea caerulea	17800002	13.03333	-86.38333	Nicaragua	Estelí	NA	84-55	383	40529	13	6	1984	NA	NA	NA	False	13 junio 1984
52871	Lauraceae	Persea	americana	Persea americana	17801262	13.21666	-86.36666	Nicaragua	Estelí	NA	84-26	326	40529	19	1	1984	NA	NA	NA	False	19 enero 1984
53019	Lauraceae	Ocotea	macrophylla	Ocotea macrophylla	17801204	13	-85.9166667	Nicaragua	Matagalpa	NA	84-156	44065	463	6	1	1984	NA	NA	NA	False	6 Jan. 1984
53306	Lauraceae	Ocotea	veraguensis	Ocotea veraguensis	17800339	11.4375	-85.525	Nicaragua	Rivas	NA	84-20	382	37334	27	4	1984	NA	NA	NA	False	27 abril 1984
53312	Lauraceae	Nectandra	salicifolia	Nectandra salicifolia	17801123	11.55	-85.63611	Nicaragua	Rivas	NA	84-10	230	37334	13	2	1984	NA	NA	NA	False	13 febrero 1984
53319	Lauraceae	Persea	americana	Persea americana	17801262	11.46666	-85.48333	Nicaragua	Rivas	NA	84-53	1204	37334	21	9	1984	NA	NA	NA	False	21 sept. 1984
53326	Lauraceae	Nectandra	salicifolia	Nectandra salicifolia	17801123	11.55	-85.6	Nicaragua	Rivas	NA	84-40	954	37334	9	8	1984	NA	NA	NA	False	9 agosto 1984
53333	Lauraceae	Nectandra	salicifolia	Nectandra salicifolia	17801123	11.55	-85.61666	Nicaragua	Rivas	NA	85-18	1913	37334	17	4	1985	NA	NA	NA	False	17 abril 1985
53340	Lauraceae	Ocotea	veraguensis	Ocotea veraguensis	17800339	11.46666	-85.48333	Nicaragua	Rivas	NA	84-53	1231	37334	21	9	1984	NA	NA	NA	False	21 sept. 1984
53347	Lauraceae	Persea	americana	Persea americana	17801262	14.02305	-84.56416	Nicaragua	Atlántico Norte	NA	84-13	276	37334	4	3	1984	NA	NA	NA	False	4 marzo 1984
53354	Lauraceae	Nectandra	salicifolia	Nectandra salicifolia	17801123	11.53333	-85.63333	Nicaragua	Rivas	NA	84-46	1069	37334	12	8	1984	NA	NA	NA	False	12 agosto 1984
53361	Lauraceae	Persea	americana	Persea americana	17801262	11.46666	-85.48333	Nicaragua	Rivas	NA	84-54	1242	37334	23	9	1984	NA	NA	NA	False	23 sept. 1984
53368	Lauraceae	Nectandra	lineata	Nectandra lineata	17806021	11.5333333	-85.6166667	Nicaragua	Rivas	NA	85-20	1936	37334	19	4	1985	NA	NA	NA	False	19 abril 1985
53375	Lauraceae	Nectandra	salicifolia	Nectandra salicifolia	17801123	11.4375	-85.525	Nicaragua	Rivas	NA	84-16	290	37334	24	4	1984	NA	NA	NA	False	24 abril 1984
53382	Lauraceae	Ocotea	veraguensis	Ocotea veraguensis	17800339	11.46666	-85.48333	Nicaragua	Rivas	NA	84-33	813	37334	14	6	1984	NA	NA	NA	False	14 junio 1984
53388	Lauraceae	Persea	americana	Persea americana	17801262	11.53333	-85.58333	Nicaragua	Rivas	NA	84-2	141	37334	8	2	1984	NA	NA	NA	False	8 febrero 1984
53394	Lauraceae	Cinnamomum	triplinerve	Cinnamomum triplinerve	17803333	11.45	-85.46666	Nicaragua	Rivas	NA	2	1980	37334	2	6	1985	NA	NA	NA	False	2 junio 1985
53401	Lauraceae	Ocotea	aurantiodora	Ocotea aurantiodora	17800050	12.1333333	-84.2333333	Nicaragua	Atlántico Sur	NA	84-29	676	37334	24	5	1984	NA	NA	NA	False	24 mayo 1984
53407	Lauraceae	Ocotea	veraguensis	Ocotea veraguensis	17800339	11.45	-85.51666	Nicaragua	Rivas	NA	84-55	1291	37334	24	9	1984	NA	NA	NA	False	24 sept. 1984
53413	Euphorbiaceae	Alchornea	latifolia	Alchornea latifolia	12802524	11.45	-85.51666	Nicaragua	Rivas	NA	84-55	1296	37334	24	9	1984	NA	NA	NA	False	24 sept. 1984
53420	Lauraceae	Ocotea	veraguensis	Ocotea veraguensis	17800339	11.55555	-85.6	Nicaragua	Rivas	NA	84-4	167	37334	9	2	1984	NA	NA	NA	False	9 febrero 1984
53427	Lauraceae	Ocotea	veraguensis	Ocotea veraguensis	17800339	11.53333	-85.6	Nicaragua	Rivas	NA	84-62	1487	37334	30	10	1984	NA	NA	NA	False	30 octubre 1984
53434	Lauraceae	Ocotea	heydeana	Ocotea heydeana	17803430	11.46666	-85.5	Nicaragua	Rivas	NA	84-25	530	37334	1	5	1984	NA	NA	NA	False	1 mayo 1984
53441	Lauraceae	Persea	americana	Persea americana	17801262	12.18333	-84.26666	Nicaragua	Atlántico Sur	NA	84-30	720	37334	25	5	1984	NA	NA	NA	False	25 mayo 1984
53448	Lauraceae	Nectandra	salicifolia	Nectandra salicifolia	17801123	11.43333	-85.51666	Nicaragua	Rivas	NA	85-2	1682	37334	16	1	1985	NA	NA	NA	False	16 enero 1985
54231	Lauraceae	Cinnamomum	costaricanum	Cinnamomum costaricanum	17803280	13.03333	-85.93333	Nicaragua	Jinotega	NA	84-9	4700	37324	19	1	1984	NA	NA	NA	False	19 enero 1984
54239	Lauraceae	Cinnamomum	padiforme	Cinnamomum padiforme	17803306	13.03333	-85.93333	Nicaragua	Jinotega	NA	84-9	4701	37324	19	1	1984	NA	NA	NA	False	19 enero 1984
54247	Lauraceae	Ocotea	dentata	Ocotea dentata	17804912	11.5833333	-84.4166667	Nicaragua	Atlántico Sur	NA	83-52	4492	37324	17	8	1983	NA	NA	NA	False	17 agosto 1983
54254	Lauraceae	Ocotea	macrophylla	Ocotea macrophylla	17801204	13.1	-86.25	Nicaragua	Estelí	NA	84-12	4706	37324	20	1	1984	NA	NA	NA	False	20 enero 1984
54260	Lauraceae	Persea	americana	Persea americana	17801262	11.53333	-85.6	Nicaragua	Rivas	NA	83-25	4285	37324	3	3	1983	NA	NA	NA	False	3 marzo 1983
54267	Lauraceae	Cinnamomum	costaricanum	Cinnamomum costaricanum	17803280	13.1	-86.25	Nicaragua	Estelí	NA	84-12	4707	37324	20	1	1984	NA	NA	NA	False	20 enero 1984
54272	Lauraceae	Ocotea	cernua	Ocotea cernua	17800185	11.53333	-84.43333	Nicaragua	Atlántico Sur	NA	84-35	4923	37324	25	3	1984	31	3	1984	False	25 marzo 1984 - 31 marzo 1984
54279	Lauraceae	Ocotea	veraguensis	Ocotea veraguensis	17800339	11.38333	-84.8875	Nicaragua	Río San Juan	NA	83-1	3872	37324	21	1	1983	NA	NA	NA	False	21 enero 1983
54286	Lauraceae	Cinnamomum	triplinerve	Cinnamomum triplinerve	17803333	11.71666	-84.45	Nicaragua	Atlántico Sur	NA	83-57	4516	37324	20	8	1983	NA	NA	NA	False	20 agosto 1983
54291	Lauraceae	Nectandra	salicifolia	Nectandra salicifolia	17801123	12.41666	-85.53333	Nicaragua	Boaco	NA	82-20	2839	37324	11	5	1982	NA	NA	NA	False	11 mayo 1982
54298	Lauraceae	Cinnamomum	costaricanum	Cinnamomum costaricanum	17803280	12.98333	-85.9	Nicaragua	Matagalpa	NA	83-29	4336	37324	26	5	1983	NA	NA	NA	False	26 mayo 1983
54305	Lauraceae	Cinnamomum	triplinerve	Cinnamomum triplinerve	17803333	12.4	-85.55	Nicaragua	Boaco	NA	82-21	2864	37324	10	5	1982	NA	NA	NA	False	10 mayo 1982
54310	Lauraceae	Ocotea	cernua	Ocotea cernua	17800185	12.15	-84.21666	Nicaragua	Atlántico Sur	NA	83-66	4581	37324	6	10	1983	NA	NA	NA	False	6 octubre 1983
54317	Lauraceae	Ocotea	veraguensis	Ocotea veraguensis	17800339	11.36666	-84.81666	Nicaragua	Río San Juan	NA	84-46	5017	37324	11	12	1984	NA	NA	NA	False	11 diciembre 1984
54325	Lauraceae	Persea	americana	Persea americana	17801262	11.68333	-84.45	Nicaragua	Atlántico Sur	NA	84-29	4838	37324	3	3	1984	NA	NA	NA	False	3 marzo 1984
54333	Lauraceae	Ocotea	veraguensis	Ocotea veraguensis	17800339	11.55	-85.5833333	Nicaragua	Rivas	NA	83-23	4241	37324	1	3	1983	NA	NA	NA	False	1 marzo 1983
54340	Lauraceae	Nectandra	membranacea	Nectandra membranacea	17801086	11.9	-84.4	Nicaragua	Atlántico Sur	NA	83-77	4665	37324	20	10	1984	NA	NA	NA	False	20 octubre 1984
54346	Lauraceae	Nectandra	salicifolia	Nectandra salicifolia	17801123	12.95	-85.85	Nicaragua	Matagalpa	NA	82-16	2772	37324	6	5	1982	NA	NA	NA	False	6 mayo 1982
54353	Lauraceae	Licaria	triandra	Licaria triandra	17802589	12.86666	-85.26666	Nicaragua	Matagalpa	NA	84-4	4682	37324	18	1	1984	NA	NA	NA	False	18 enero 1984
54359	Lauraceae	Nectandra	nitida	Nectandra nitida	17800080	12.85	-85.58333	Nicaragua	Matagalpa	NA	84-6	4687	37324	18	1	1984	NA	NA	NA	False	18 enero 1984
54366	Lauraceae	Persea	americana	Persea americana	17801262	12.26666	-85.08333	Nicaragua	Chontales	NA	84-62	5109	37324	23	1	1985	NA	NA	NA	False	23 enero 1985
54375	Lauraceae	Nectandra	salicifolia	Nectandra salicifolia	17801123	11.425	-85.48333	Nicaragua	Rivas	NA	83-24	4270	37324	2	3	1983	NA	NA	NA	False	2 marzo 1983
54870	Lauraceae	Nectandra	mirafloris	Nectandra mirafloris	17804377	13.25	-86.25	Nicaragua	Estelí	NA	84-30	336	40529	20	1	1984	NA	NA	NA	False	20 enero 1984
56275	Lauraceae	Persea	americana	Persea americana	17801262	11.85	-85.95	Nicaragua	Granada	NA	163	4188	37337	28	10	1980	NA	NA	NA	False	28 octubre 1980
56283	Lauraceae	Ocotea	dentata	Ocotea dentata	17804912	13.7458333	-84.9958333	Nicaragua	Atlántico Norte	NA	24	264	35918	13	4	1979	NA	NA	NA	False	13 abril 1979
56298	Lauraceae	Ocotea	strigosa	Ocotea strigosa	17804382	13.56666	-85.68333	Nicaragua	Jinotega	NA	277	7794	37337	28	3	1981	NA	NA	NA	False	28 marzo 1981
56305	Lauraceae	Ocotea	jorge-escobarii	Ocotea jorge-escobarii	17804383	13.74444	-84.99861	Nicaragua	Atlántico Norte	NA	25	363	35918	14	4	1979	NA	NA	NA	False	14 abril 1979
56318	Lauraceae	Persea	americana	Persea americana	17801262	11.75	-85.83333	Nicaragua	Granada	NA	82	1874	37324	20	1	1982	NA	NA	NA	False	20 enero 1982
56325	Lauraceae	Ocotea	veraguensis	Ocotea veraguensis	17800339	12.41666	-85.53333	Nicaragua	Boaco	NA	61	338	37337	10	5	1980	NA	NA	NA	False	10 mayo 1980
56326	Lauraceae	Ocotea	jorge-escobarii	Ocotea jorge-escobarii	17804383	13.725	-84.99583	Nicaragua	Atlántico Norte	NA	113	5166	26943	15	4	1979	NA	NA	NA	False	15 Apr 1979
56339	Lauraceae	Beilschmiedia	hondurensis	Beilschmiedia hondurensis	17802454	13	-85.9166667	Nicaragua	Matagalpa	NA	34	706	37336	19	1	1980	NA	NA	NA	False	19 enero 1980
56340	Lauraceae	Cinnamomum	costaricanum	Cinnamomum costaricanum	17803280	13	-85.93333	Nicaragua	Matagalpa	NA	252	6985	37337	20	2	1981	NA	NA	NA	False	20 febrero 1981
56353	Lauraceae	Cinnamomum	triplinerve	Cinnamomum triplinerve	17803333	13	-85.91666	Nicaragua	Matagalpa	NA	142	3361	37337	7	10	1980	NA	NA	NA	False	7 octubre 1980
56354	Lauraceae	Ocotea	dentata	Ocotea dentata	17804912	11.65	-84.35	Nicaragua	Atlántico Sur	NA	100	3165	37336	30	8	1982	NA	NA	NA	False	30 agosto 1982
56361	Lauraceae	Cinnamomum	costaricanum	Cinnamomum costaricanum	17803280	13.01666	-85.93333	Nicaragua	Matagalpa	NA	253	7066	37337	20	2	1981	NA	NA	NA	False	20 febrero 1981
56374	Lauraceae	Ocotea	dendrodaphne	Ocotea dendrodaphne	17800202	11.06666	-84.45	Nicaragua	Río San Juan	NA	104	3230	37336	26	9	1982	NA	NA	NA	False	26 septiembre 1982
56375	Lauraceae	Persea	donnell-smithii	Persea donnell-smithii	17803024	13.7416666	-84.9958333	Nicaragua	Atlántico Norte	NA	119	6036	26943	16	3	1980	NA	NA	NA	False	16 Mar 1980
56388	Lauraceae	Persea	americana	Persea americana	17801262	11.8166667	-85.9333333	Nicaragua	Granada	NA	57	1263	37324	19	8	1981	NA	NA	NA	False	19 agosto 1981
56389	Lauraceae	Persea	caerulea	Persea caerulea	17800002	13.21666	-85.88333	Nicaragua	Jinotega	NA	280	7882	37337	8	4	1981	NA	NA	NA	False	8 abril 1981
56402	Lauraceae	Cinnamomum	triplinerve	Cinnamomum triplinerve	17803333	12.41666	-85.53333	Nicaragua	Boaco	NA	56	3219	37337	30	9	1980	NA	NA	NA	False	30 sept. 1980
56403	Lauraceae	Cinnamomum	triplinerve	Cinnamomum triplinerve	17803333	12.4	-85.55	Nicaragua	Boaco	NA	60	279	37337	10	5	1980	NA	NA	NA	False	10 mayo 1980
56419	Lauraceae	Nectandra	salicifolia	Nectandra salicifolia	17801123	13.56666	-85.66666	Nicaragua	Jinotega	NA	275	7703	37337	27	3	1981	NA	NA	NA	False	27 marzo 1981
56434	Lauraceae	Nectandra	mirafloris	Nectandra mirafloris	17804377	13.23333	-86.25	Nicaragua	Estelí	NA	372	15410	37337	21	2	1982	NA	NA	NA	False	21 febrero 1982
56435	Lauraceae	Nectandra	nitida	Nectandra nitida	17800080	12.9	-85.9	Nicaragua	Matagalpa	NA	68	1532	37324	5	11	1981	NA	NA	NA	False	5 noviembre 1981
56443	Lauraceae	Nectandra	membranacea	Nectandra membranacea	17801086	13.65833	-84.91666	Nicaragua	Atlántico Norte	NA	2	105	37528	6	9	1982	NA	NA	NA	False	6 septiembre 1982
56451	Lauraceae	Ocotea	macrophylla	Ocotea macrophylla	17801204	13.5833333	-85.6666667	Nicaragua	Jinotega	NA	267	7477	37337	25	3	1981	NA	NA	NA	False	25 marzo 1981
56459	Lauraceae	Nectandra	nitida	Nectandra nitida	17800080	13.65833	-84.91666	Nicaragua	Atlántico Norte	NA	2	124	37528	6	9	1982	NA	NA	NA	False	6 septiembre 1982
56467	Lauraceae	Nectandra	nitida	Nectandra nitida	17800080	13.71666	-84.8125	Nicaragua	Atlántico Norte	NA	3	145	37528	16	9	1982	NA	NA	NA	False	16 septiembre 1982
56490	Lauraceae	Cassytha	filiformis	Cassytha filiformis	17800538	14.5	-83.8333333	Nicaragua	Atlántico Norte	NA	95	4091	26943	5	3	1979	NA	NA	NA	False	05 March 1979
56506	Lauraceae	Ocotea	cernua	Ocotea cernua	17800185	14.5	-83.8333333	Nicaragua	Atlántico Norte	NA	95	4141	26943	5	3	1979	NA	NA	NA	False	05 March 1979
56523	Boraginaceae	Cordia	eriostigma	Cordia eriostigma	4001217	12.4	-85.55	Nicaragua	Boaco	NA	60	291	37337	10	5	1980	NA	NA	NA	False	10 mayo 1980
56531	Lauraceae	Nectandra	salicifolia	Nectandra salicifolia	17801123	12.4	-85.55	Nicaragua	Boaco	NA	60	292	37337	10	5	1980	NA	NA	NA	False	10 mayo 1980
56546	Lauraceae	Nectandra	salicifolia	Nectandra salicifolia	17801123	12.9666667	-85.8666667	Nicaragua	Matagalpa	NA	377	15630	37337	5	3	1982	NA	NA	NA	False	5 marzo 1982
56553	Lauraceae	Ocotea	macrophylla	Ocotea macrophylla	17801204	12.9666667	-85.8666667	Nicaragua	Matagalpa	NA	377	15647	37337	5	3	1982	NA	NA	NA	False	5 marzo 1982
56561	Lauraceae	Persea	americana	Persea americana	17801262	13.61666	-85.83333	Nicaragua	Jinotega	NA	50	1565	37336	2	3	1980	NA	NA	NA	False	2 marzo 1980
56569	Lauraceae	Nectandra	salicifolia	Nectandra salicifolia	17801123	12.9666667	-85.8666667	Nicaragua	Matagalpa	NA	377	15652	37337	5	3	1982	NA	NA	NA	False	5 marzo 1982
56570	Lauraceae	Ocotea	strigosa	Ocotea strigosa	17804382	13.26666	-86.18333	Nicaragua	Jinotega	NA	281	7965	37337	9	4	1981	NA	NA	NA	False	9 abril 1981
56579	Loasaceae	Gronovia	scandens	Gronovia scandens	18900255	12.93333	-86.21666	Nicaragua	Estelí	NA	82-188	1483	26920	1	9	1983	NA	NA	NA	False	1 Sept. 1983
56585	Lauraceae	Nectandra	mirafloris	Nectandra mirafloris	17804377	13.11666	-86.43333	Nicaragua	Estelí	NA	82	1309	37337	24	7	1980	NA	NA	NA	False	24 julio 1980
56593	Lauraceae	Nectandra	mirafloris	Nectandra mirafloris	17804377	13.05	-85.9666667	Nicaragua	Jinotega	NA	64	472	37337	25	5	1980	NA	NA	NA	False	25 mayo 1980
56601	Lauraceae	Ocotea	veraguensis	Ocotea veraguensis	17800339	11.74166	-85.81666	Nicaragua	Granada	NA	90	2076	37324	23	1	1982	NA	NA	NA	False	23 enero 1982
56609	Lauraceae	Ocotea	veraguensis	Ocotea veraguensis	17800339	11.74166	-85.81666	Nicaragua	Granada	NA	90	2081	37324	23	1	1982	NA	NA	NA	False	23 enero 1982
56617	Lauraceae	Nectandra	lineata	Nectandra lineata	17806021	12.41666	-85.53333	Nicaragua	Boaco	NA	61	357	37337	10	5	1980	NA	NA	NA	False	10 mayo 1980
56625	Lauraceae	Ocotea	macrophylla	Ocotea macrophylla	17801204	13.2333333	-86.25	Nicaragua	Estelí	NA	372	15427	37337	21	2	1982	NA	NA	NA	False	21 febrero 1982
56627	Lauraceae	Ocotea	strigosa	Ocotea strigosa	17804382	13.28333	-86.15	Nicaragua	Jinotega	NA	284	8045	37337	10	4	1981	NA	NA	NA	False	10 abril 1981
56643	Lauraceae	Nectandra	lineata	Nectandra lineata	17806021	13.5	-85.71666	Nicaragua	Jinotega	NA	58	1942	37336	14	3	1980	NA	NA	NA	False	14 marzo 1980
56657	Lauraceae	Ocotea	macrophylla	Ocotea macrophylla	17801204	13.2166667	-86.2333333	Nicaragua	Estelí	NA	384	15826	37337	7	3	1982	NA	NA	NA	False	7 marzo 1982
56659	Lauraceae	Cinnamomum	triplinerve	Cinnamomum triplinerve	17803333	13.76666	-86.03333	Nicaragua	Nueva Segovia	NA	216	5882	37337	30	12	1980	NA	NA	NA	False	30 diciembre 1980
56667	Lauraceae	Nectandra	lineata	Nectandra lineata	17806021	12.6166667	-87.15	Nicaragua	Chinandega	NA	3	2015	481	1	1	1903	3	2	1903	False	01 January 1903 - 03 February 1903
56681	Lauraceae	Nectandra	lineata	Nectandra lineata	17806021	13.11666	-84.21666	Nicaragua	Atlántico Sur	NA	956	2263	256	21	4	1949	NA	NA	NA	False	21 Apr 1949
56688	Lauraceae	Ocotea	rhytidotricha	Ocotea rhytidotricha	17805619	13.0069444	-85.9222223	Nicaragua	Matagalpa	NA	1048	30506	256	26	5	1974	NA	NA	NA	False	26 May 1974
56696	Lauraceae	Beilschmiedia	riparia	Beilschmiedia riparia	17802967	13.0222223	-85.925	Nicaragua	Matagalpa	NA	1052	31575	256	7	1	1977	NA	NA	NA	False	7 Jan 1977
56704	Lauraceae	Nectandra	salicifolia	Nectandra salicifolia	17801123	12.9916666	-85.9222223	Nicaragua	Matagalpa	NA	999	20454	256	9	3	1967	NA	NA	NA	False	9 Mar 1967
56712	Lauraceae	Nectandra	salicifolia	Nectandra salicifolia	17801123	13	-85.91666	Nicaragua	Matagalpa	NA	1050	31233	256	7	1	1976	NA	NA	NA	False	7 Jan 1976
56720	Lauraceae	Nectandra	salicifolia	Nectandra salicifolia	17801123	12.95833	-85.875	Nicaragua	Matagalpa	NA	551	42547	14209	29	11	1973	NA	NA	NA	False	29 Nov 1973
56728	Lauraceae	Nectandra	salicifolia	Nectandra salicifolia	17801123	13	-85.91666	Nicaragua	Matagalpa	NA	506	27689	14209	15	1	1965	NA	NA	NA	False	15 Jan 1965
56736	Lauraceae	Nectandra	salicifolia	Nectandra salicifolia	17801123	12.975	-85.85833	Nicaragua	Matagalpa	NA	520	23829	14209	14	1	1963	NA	NA	NA	False	14 Jan 1963
56744	Lauraceae	Nectandra	mirafloris	Nectandra mirafloris	17804377	13	-85.91666	Nicaragua	Matagalpa	NA	535	23538	14209	10	1	1963	NA	NA	NA	False	10 Jan 1963
56759	Lauraceae	Nectandra	mirafloris	Nectandra mirafloris	17804377	13.23333	-86.25	Nicaragua	Estelí	NA	385	15846	37337	7	3	1982	NA	NA	NA	False	7 marzo 1982
56762	Lauraceae	Ocotea	macrophylla	Ocotea macrophylla	17801204	13.25	-86.25	Nicaragua	Estelí	NA	386	15862	37337	7	3	1982	NA	NA	NA	False	7 marzo 1982
56776	Lauraceae	Persea	americana	Persea americana	17801262	13.41666	-86.58333	Nicaragua	Madriz	NA	60	2061	37336	15	4	1980	NA	NA	NA	False	15 abril 1980
56778	Lauraceae	Nectandra	mirafloris	Nectandra mirafloris	17804377	13.26666	-86.26666	Nicaragua	Estelí	NA	294	8227	37337	14	4	1981	NA	NA	NA	False	14 abril 1981
56781	Lauraceae	Cinnamomum	triplinerve	Cinnamomum triplinerve	17803333	12.11666	-85.46666	Nicaragua	Chontales	NA	82-172	1335	26920	27	8	1983	NA	NA	NA	False	27 Aug. 1983
56791	Lauraceae	Nectandra	salicifolia	Nectandra salicifolia	17801123	11.55	-85.61666	Nicaragua	Rivas	NA	17	521	37324	12	3	1981	NA	NA	NA	False	12 marzo 1981
56794	Lauraceae	Ocotea	macrophylla	Ocotea macrophylla	17801204	13.2666667	-86.2666667	Nicaragua	Estelí	NA	294	8253	37337	14	4	1981	NA	NA	NA	False	14 abril 1981
56802	Lauraceae	Ocotea	macrophylla	Ocotea macrophylla	17801204	13.0166667	-85.8333333	Nicaragua	Matagalpa	NA	108	2330	37324	25	2	1982	NA	NA	NA	False	25 febrero 1982
56816	Lauraceae	Ocotea	veraguensis	Ocotea veraguensis	17800339	11.78333	-85.93333	Nicaragua	Granada	NA	390	15996	37337	19	3	1982	NA	NA	NA	False	19 marzo 1982
56823	Lauraceae	Ocotea	veraguensis	Ocotea veraguensis	17800339	12.41666	-85.53333	Nicaragua	Boaco	NA	56	3259	37337	30	9	1980	NA	NA	NA	False	30 sept. 1980
56826	Lauraceae	Licaria	triandra	Licaria triandra	17802589	13.75833	-84.875	Nicaragua	Atlántico Norte	NA	6	310	37528	9	10	1982	NA	NA	NA	False	9 octubre 1982
56838	Lauraceae	Nectandra	salicifolia	Nectandra salicifolia	17801123	11.56666	-85.61666	Nicaragua	Rivas	NA	18	548	37324	12	3	1981	NA	NA	NA	False	12 marzo 1981
56845	Lauraceae	Persea	americana	Persea americana	17801262	13.3	-85.38333	Nicaragua	Atlántico Norte	NA	111	2440	37324	4	3	1982	NA	NA	NA	False	4 marzo 1982
56847	Lauraceae	Ocotea	veraguensis	Ocotea veraguensis	17800339	11.83333	-85.93333	Nicaragua	Granada	NA	300	8403	37337	11	5	1981	NA	NA	NA	False	11 mayo 1981
56861	Lauraceae	Ocotea	veraguensis	Ocotea veraguensis	17800339	11.81666	-85.96666	Nicaragua	Granada	NA	114	2510	37324	10	3	1982	NA	NA	NA	False	10 marzo 1982
56877	Lauraceae	Ocotea	atirrensis	Ocotea atirrensis	17801529	11.13333	-84.36666	Nicaragua	Río San Juan	NA	32	7941	37977	1	12	1990	NA	NA	NA	False	1 Dec. 1990
56878	Lauraceae	Nectandra	umbrosa	Nectandra umbrosa	17800093	11.01666	-84.4	Nicaragua	Río San Juan	NA	28	7838	37977	2	9	1990	4	9	1990	False	2 Sep. 1990 - 4 Sep. 1990
56893	Lauraceae	Persea	americana	Persea americana	17801262	13.0333333	-85.9166667	Nicaragua	Jinotega	NA	77	1106	37337	2	7	1980	NA	NA	NA	False	2 julio 1980
56895	Lauraceae	Persea	americana	Persea americana	17801262	11.81666	-85.93333	Nicaragua	Granada	NA	233	6287	37337	29	1	1981	NA	NA	NA	False	29 enero 1981
56909	Lauraceae	Persea	americana	Persea americana	17801262	11.8666667	-85.9666667	Nicaragua	Granada	NA	235	6343	37337	30	1	1981	NA	NA	NA	False	30 enero 1981
56917	Lauraceae	Nectandra	umbrosa	Nectandra umbrosa	17800093	11.13333	-84.36666	Nicaragua	Río San Juan	NA	32	7936	37977	1	12	1990	NA	NA	NA	False	1 Dec. 1990
56920	Lauraceae	Persea	caerulea	Persea caerulea	17800002	12.95	-86.33333	Nicaragua	Estelí	NA	83-67	21366	37337	22	5	1983	NA	NA	NA	False	22 mayo 1983
56924	Lauraceae	Ocotea	atirrensis	Ocotea atirrensis	17801529	11.13333	-84.31666	Nicaragua	Río San Juan	NA	30	8013	37977	4	9	1991	NA	NA	NA	False	4 Sep. 1991
56926	Lauraceae	Cinnamomum	costaricanum	Cinnamomum costaricanum	17803280	13.06666	-85.9	Nicaragua	Jinotega	NA	23	197	35918	28	2	1979	NA	NA	NA	False	28 feb 1979
56929	Lauraceae	Nectandra	salicifolia	Nectandra salicifolia	17801123	13.21666	-86.23333	Nicaragua	Estelí	NA	82-65	19398	37337	26	12	1982	NA	NA	NA	False	26 diciembre 1982
56936	Lauraceae	Ocotea	macrophylla	Ocotea macrophylla	17801204	13.25	-86.25	Nicaragua	Estelí	NA	82-66	19424	37337	26	12	1982	NA	NA	NA	False	26 diciembre 1982
56945	Lauraceae	Licaria	triandra	Licaria triandra	17802589	13.75	-86.08333	Nicaragua	Nueva Segovia	NA	84-134	25279	37337	28	12	1984	NA	NA	NA	False	28 dic. 1984
56950	Lauraceae	Cinnamomum	triplinerve	Cinnamomum triplinerve	17803333	11.45	-85.5	Nicaragua	Rivas	NA	83-4	19700	37337	19	1	1983	NA	NA	NA	False	19 enero 1983
56953	Lauraceae	Nectandra	mirafloris	Nectandra mirafloris	17804377	13.25	-86.25	Nicaragua	Estelí	NA	82-66	19434	37337	26	12	1982	NA	NA	NA	False	26 diciembre 1982
56961	Lauraceae	Ocotea	cernua	Ocotea cernua	17800185	11.55	-83.8	Nicaragua	Atlántico Sur	NA	81-163	14757	37337	4	2	1982	NA	NA	NA	False	4 febrero 1982
56967	Lauraceae	Licaria	triandra	Licaria triandra	17802589	12.86666	-85.3	Nicaragua	Matagalpa	NA	84-67	24126	37337	5	5	1984	NA	NA	NA	False	5 mayo 1984
56975	Lauraceae	Persea	caerulea	Persea caerulea	17800002	12.9833333	-86.3	Nicaragua	Estelí	NA	84-68	24139	37337	31	5	1984	NA	NA	NA	False	31 mayo 1984
56983	Lauraceae	Ocotea	aurantiodora	Ocotea aurantiodora	17800050	11.03333	-84.46666	Nicaragua	Río San Juan	NA	84-29	22985	37337	17	2	1984	NA	NA	NA	False	17 febrero 1984
56991	Lauraceae	Nectandra	nitida	Nectandra nitida	17800080	13.2	-85.6833333	Nicaragua	Matagalpa	NA	82-1	17169	37337	13	9	1982	NA	NA	NA	False	13 septiembre 1982
56999	Lauraceae	Nectandra	salicifolia	Nectandra salicifolia	17801123	12.63333	-85.76666	Nicaragua	Matagalpa	NA	85-5	25370	37337	25	1	1985	NA	NA	NA	False	25 enero 1985
57007	Lauraceae	Nectandra	salicifolia	Nectandra salicifolia	17801123	12.66666	-85.71666	Nicaragua	Matagalpa	NA	85-7	25406	37337	8	2	1985	NA	NA	NA	False	8 febrero 1985
57014	Lauraceae	Ocotea	strigosa	Ocotea strigosa	17804382	12.6	-85.71666	Nicaragua	Boaco	NA	83-12	20212	37337	11	2	1983	NA	NA	NA	False	11 febrero 1983
57022	Lauraceae	Ocotea	macrophylla	Ocotea macrophylla	17801204	13.2166667	-86.2333333	Nicaragua	Estelí	NA	82-65	19396	37337	26	12	1982	NA	NA	NA	False	26 diciembre 1982
57030	Lauraceae	Persea	caerulea	Persea caerulea	17800002	12.9	-85.9	Nicaragua	Matagalpa	NA	83-115	21949	37337	9	8	1983	NA	NA	NA	False	9 agosto 1983
57038	Lauraceae	Nectandra	nitida	Nectandra nitida	17800080	13.76666	-84.71666	Nicaragua	Atlántico Norte	NA	83-41	20820	37337	26	2	1983	NA	NA	NA	False	26 febrero 1983
57046	Lauraceae	Ocotea	veraguensis	Ocotea veraguensis	17800339	11.48333	-85.5	Nicaragua	Rivas	NA	83-3	19674	37337	18	1	1983	NA	NA	NA	False	18 enero 1983
57053	Lauraceae	Cinnamomum	costaricanum	Cinnamomum costaricanum	17803280	13	-85.91666	Nicaragua	Matagalpa	NA	84-89	24374	37337	26	7	1984	NA	NA	NA	False	26 julio 1984
57061	Lauraceae	Ocotea	cernua	Ocotea cernua	17800185	11.03333	-84.4	Nicaragua	Río San Juan	NA	85-12	25556	37337	22	3	1985	NA	NA	NA	False	22 marzo 1985
57069	Lauraceae	Nectandra	umbrosa	Nectandra umbrosa	17800093	13.76666	-84.7	Nicaragua	Atlántico Norte	NA	83-43	20891	37337	26	2	1983	NA	NA	NA	False	26 febrero 1983
57077	Lauraceae	Nectandra	salicifolia	Nectandra salicifolia	17801123	13.21666	-86.23333	Nicaragua	Estelí	NA	82-12	17465	37337	17	9	1982	NA	NA	NA	False	17 septiembre 1982
57085	Lauraceae	Nectandra	salicifolia	Nectandra salicifolia	17801123	13.23333	-86.23333	Nicaragua	Estelí	NA	82-13	17543	37337	17	9	1982	NA	NA	NA	False	17 septiembre 1982
57101	Lauraceae	Nectandra	salicifolia	Nectandra salicifolia	17801123	13.21666	-86.23333	Nicaragua	Estelí	NA	82-12	17489	37337	17	9	1982	NA	NA	NA	False	17 septiembre 1982
57109	Lauraceae	Ocotea	dendrodaphne	Ocotea dendrodaphne	17800202	11.05	-84.4166667	Nicaragua	Río San Juan	NA	84-39	23376	37337	26	2	1984	NA	NA	NA	False	26 febrero 1984
57117	Lauraceae	Persea	caerulea	Persea caerulea	17800002	13.75	-86.55	Nicaragua	Nueva Segovia	NA	84-98	24562	37337	30	8	1984	31	8	1984	False	30 agosto 1984 - 31 agosto 1984
57125	Clusiaceae	Garcinia	intermedia	Garcinia intermedia	7801142	13.13333	-84.95	Nicaragua	Atlántico Sur	NA	84-54	23874	37337	24	3	1984	NA	NA	NA	False	24 marzo 1984
57133	Lauraceae	Nectandra	salicifolia	Nectandra salicifolia	17801123	13.23333	-86.23333	Nicaragua	Estelí	NA	82-13	17543	37337	17	9	1982	NA	NA	NA	False	17 septiembre 1982
57136	Lauraceae	Ocotea	veraguensis	Ocotea veraguensis	17800339	11.775	-85.95	Nicaragua	Granada	NA	84-5	54	37365	15	6	1984	NA	NA	NA	False	15 junio 1984
57140	Lauraceae	Nectandra	mirafloris	Nectandra mirafloris	17804377	13.1	-86.4166667	Nicaragua	Estelí	NA	83-55	21185	37337	31	3	1983	NA	NA	NA	False	31 marzo 1983
57144	Lauraceae	Licaria	triandra	Licaria triandra	17802589	12.56666	-85.5	Nicaragua	Boaco	NA	84-28	283	37365	27	12	1984	NA	NA	NA	False	27 dic. 1984
57148	Lauraceae	Ocotea	rhytidotricha	Ocotea rhytidotricha	17805619	13.23333	-86.25	Nicaragua	Estelí	NA	83-51	21099	37337	29	3	1983	NA	NA	NA	False	29 marzo 1983
57164	Lauraceae	Nectandra	salicifolia	Nectandra salicifolia	17801123	13.23333	-86.25	Nicaragua	Estelí	NA	83-51	21116	37337	29	3	1983	NA	NA	NA	False	29 marzo 1983
57172	Lauraceae	Nectandra	mirafloris	Nectandra mirafloris	17804377	13.25	-86.25	Nicaragua	Estelí	NA	83-52	21118	37337	29	3	1983	NA	NA	NA	False	29 marzo 1983
57180	Lauraceae	Ocotea	rhytidotricha	Ocotea rhytidotricha	17805619	13.25	-86.25	Nicaragua	Estelí	NA	83-52	21131	37337	29	3	1983	NA	NA	NA	False	29 marzo 1983
57188	Lauraceae	Persea	americana	Persea americana	17801262	13.41666	-86.26666	Nicaragua	Madriz	NA	84-45	23509	37337	10	3	1984	NA	NA	NA	False	10 marzo 1984
57196	Lauraceae	Nectandra	mirafloris	Nectandra mirafloris	17804377	13.25	-86.25	Nicaragua	Estelí	NA	83-133	22382	37337	23	10	1983	NA	NA	NA	False	23 octubre 1983
57204	Lauraceae	Cinnamomum	costaricanum	Cinnamomum costaricanum	17803280	13.25	-86.25	Nicaragua	Estelí	NA	83-133	22387	37337	23	10	1983	NA	NA	NA	False	23 octubre 1983
57212	Lauraceae	Nectandra	salicifolia	Nectandra salicifolia	17801123	13.25	-86.25	Nicaragua	Estelí	NA	83-133	22389	37337	23	10	1983	NA	NA	NA	False	23 octubre 1983
57220	Lauraceae	Persea	americana	Persea americana	17801262	13.43333	-86.56666	Nicaragua	Madriz	NA	83-24	20086	37337	3	2	1983	NA	NA	NA	False	3 febrero 1983
57228	Lauraceae	Persea	caerulea	Persea caerulea	17800002	13.01666	-86.28333	Nicaragua	Estelí	NA	83-59	21275	37337	2	4	1983	NA	NA	NA	False	2 abril 1983
57236	Lauraceae	Persea	americana	Persea americana	17801262	12.58333	-85.91666	Nicaragua	Matagalpa	NA	83-10	20119	37337	10	2	1983	NA	NA	NA	False	10 febrero 1983
57244	Lauraceae	Nectandra	reticulata	Nectandra reticulata	17800085	13.1333333	-85.7333333	Nicaragua	Matagalpa	NA	82-51	18988	37337	21	12	1982	NA	NA	NA	False	21 diciembre 1982
57254	Hernandiaceae	Gyrocarpus	americanus	Gyrocarpus americanus	15300016	12	-86.63333	Nicaragua	Managua	NA	174	4633	37337	13	11	1980	NA	NA	NA	False	13 noviembre 1980
57262	Hernandiaceae	Gyrocarpus	americanus	Gyrocarpus americanus	15300016	12.05	-86.7	Nicaragua	León	NA	179	4824	37337	26	11	1980	NA	NA	NA	False	26 noviembre 1980
57272	Hernandiaceae	Gyrocarpus	americanus	Gyrocarpus americanus	15300016	11.75	-85.8	Nicaragua	Granada	NA	83	1931	37324	20	1	1982	NA	NA	NA	False	20 enero 1982
57273	Hernandiaceae	Gyrocarpus	americanus	Gyrocarpus americanus	15300016	12.48333	-86.11666	Nicaragua	Managua	NA	83-65	3741	37336	10	11	1983	NA	NA	NA	False	10 noviembre 1983
57278	Hernandiaceae	Hernandia	stenura	Hernandia stenura	15300015	11.53333	-84.43333	Nicaragua	Atlántico Sur	NA	84-35	4928	37324	25	3	1984	31	3	1984	False	25 marzo 1984 - 31 marzo 1984
57280	Hernandiaceae	Hernandia	stenura	Hernandia stenura	15300015	14.46666	-84.05	Nicaragua	Atlántico Norte	NA	3	25006	1750	24	2	1971	NA	NA	NA	False	24 Feb. 1971
57282	Hernandiaceae	Hernandia	stenura	Hernandia stenura	15300015	14.46666	-84.05	Nicaragua	Atlántico Norte	NA	18	25295	1750	23	3	1971	26	3	1971	False	23 Mar. 1971 - 26 Mar. 1971
57286	Hernandiaceae	Hernandia	stenura	Hernandia stenura	15300015	13.7	-84.85	Nicaragua	Atlántico Norte	NA	83-1	897	37528	1	3	1983	31	3	1983	False	1 marzo 1983 - 31 marzo 1983
57287	Hernandiaceae	Gyrocarpus	americanus	Gyrocarpus americanus	15300016	12.01666	-85.23333	Nicaragua	Chontales	NA	83-5	3924	37324	21	1	1983	NA	NA	NA	False	21 enero 1983
57295	Hernandiaceae	Gyrocarpus	americanus	Gyrocarpus americanus	15300016	12.93333	-87.51666	Nicaragua	Chinandega	NA	83-37	4385	37324	18	6	1983	NA	NA	NA	False	18 junio 1983
57298	Hernandiaceae	Hernandia	stenura	Hernandia stenura	15300015	11.6	-83.85	Nicaragua	Atlántico Sur	NA	362	14906	37337	6	2	1982	NA	NA	NA	False	6 febrero 1982
57306	Hernandiaceae	Gyrocarpus	americanus	Gyrocarpus americanus	15300016	12.38333	-86.11666	Nicaragua	Managua	NA	187	5083	37337	10	12	1980	NA	NA	NA	False	10 diciembre 1980
57310	Hernandiaceae	Gyrocarpus	americanus	Gyrocarpus americanus	15300016	12.2875	-86.37361	Nicaragua	Managua	NA	45	1323	37336	18	2	1980	NA	NA	NA	False	18 febrero 1980
57315	Hernandiaceae	Gyrocarpus	americanus	Gyrocarpus americanus	15300016	12.17361	-86.51111	Nicaragua	León	NA	82-32	1790	35918	15	11	1982	NA	NA	NA	False	15 Noviembre 1982
57321	Hernandiaceae	Gyrocarpus	americanus	Gyrocarpus americanus	15300016	12.36666	-86.06666	Nicaragua	Managua	NA	10	361	37324	26	1	1981	NA	NA	NA	False	26 enero 1981
57323	Hernandiaceae	Gyrocarpus	americanus	Gyrocarpus americanus	15300016	11.74583	-85.85833	Nicaragua	Granada	NA	83-89	3273	35918	18	11	1983	NA	NA	NA	False	18 Noviembre 1983
57332	Hernandiaceae	Gyrocarpus	americanus	Gyrocarpus americanus	15300016	11.63333	-86.18333	Nicaragua	Carazo	NA	83-4	2178	35918	11	1	1983	NA	NA	NA	False	11 Enero 1983
57336	Hernandiaceae	Gyrocarpus	americanus	Gyrocarpus americanus	15300016	11.91666	-86.06666	Nicaragua	Masaya	NA	228	6187	37337	28	1	1981	NA	NA	NA	False	28 enero 1981
57341	Hernandiaceae	Gyrocarpus	americanus	Gyrocarpus americanus	15300016	12.26666	-86.31666	Nicaragua	Managua	NA	94	1765	37337	15	8	1980	NA	NA	NA	False	15 agosto 1980
57346	Hernandiaceae	Hernandia	stenura	Hernandia stenura	15300015	11.13333	-84.31666	Nicaragua	Río San Juan	NA	30	8033	37977	4	9	1991	NA	NA	NA	False	4 Sep. 1991
57352	Hernandiaceae	Gyrocarpus	americanus	Gyrocarpus americanus	15300016	11.75	-85.85	Nicaragua	Granada	NA	81	1853	37324	19	1	1982	NA	NA	NA	False	19 enero 1982
57353	Hernandiaceae	Gyrocarpus	americanus	Gyrocarpus americanus	15300016	12.33972	-86.02277	Nicaragua	Managua	NA	84-163	44098	463	6	1	1984	NA	NA	NA	False	6 Jan 1984
57355	Hernandiaceae	Gyrocarpus	americanus	Gyrocarpus americanus	15300016	12.31666	-85.58333	Nicaragua	Boaco	NA	82-39	18674	37337	15	11	1982	NA	NA	NA	False	15 noviembre 1982
57362	Hernandiaceae	Gyrocarpus	americanus	Gyrocarpus americanus	15300016	12.58333	-86.01666	Nicaragua	Matagalpa	NA	83-25	20106	37337	10	2	1983	NA	NA	NA	False	10 febrero 1983
57368	Hernandiaceae	Gyrocarpus	americanus	Gyrocarpus americanus	15300016	12.34444	-86.48055	Nicaragua	León	NA	81-1	125	20090	17	5	1981	NA	NA	NA	False	17 May 1981
57369	Hernandiaceae	Gyrocarpus	americanus	Gyrocarpus americanus	15300016	12.53333	-86.06666	Nicaragua	Managua	NA	83-143	22556	37337	1	12	1983	NA	NA	NA	False	1 diciembre 1983
57370	Hernandiaceae	Gyrocarpus	americanus	Gyrocarpus americanus	15300016	11.68333	-86.38333	Nicaragua	Carazo	NA	239	6509	37337	2	2	1981	NA	NA	NA	False	2 febrero 1981
57373	Hernandiaceae	Gyrocarpus	americanus	Gyrocarpus americanus	15300016	12.43333	-85.73333	Nicaragua	Boaco	NA	83-82	21530	37337	14	6	1983	NA	NA	NA	False	14 junio 1983
57374	Hernandiaceae	Gyrocarpus	americanus	Gyrocarpus americanus	15300016	12.43333	-85.73333	Nicaragua	Boaco	NA	82-24	18041	37337	21	10	1982	NA	NA	NA	False	21 octubre 1982
57376	Hernandiaceae	Gyrocarpus	americanus	Gyrocarpus americanus	15300016	12.08333	-86.03333	Nicaragua	Masaya	NA	167	4353	37337	7	11	1980	NA	NA	NA	False	7 noviembre 1980
57379	Hernandiaceae	Gyrocarpus	americanus	Gyrocarpus americanus	15300016	12.43333	-85.73333	Nicaragua	Boaco	NA	84-17	22827	37337	17	1	1984	NA	NA	NA	False	17 enero 1984
57381	Hernandiaceae	Gyrocarpus	americanus	Gyrocarpus americanus	15300016	12.23333	-86.3	Nicaragua	Managua	NA	55	667	37337	29	5	1980	NA	NA	NA	False	29 mayo 1980
57386	Hernandiaceae	Gyrocarpus	americanus	Gyrocarpus americanus	15300016	11.65	-85.95	Nicaragua	Rivas	NA	84-20	22863	37337	25	1	1984	NA	NA	NA	False	25 enero 1984
[truncated: 127,840 more rows]
