# Supplementary material for: Using museum specimens to estimate broad-scale species richness: Exploring the performance of individual-based and spatially explicit rarefaction
Source: PLoS One. 2018 Oct 31;13(10):e0204484. doi: 10.1371/journal.pone.0204484 (PMC6209151; doi:10.1371/journal.pone.0204484)
Supplement: S4 Appendix — (ZIP) [file pone.0204484.s004.zip]

Archive with 6 entries (6 files):
- mask0_gadm_10kmBuffer_2015July23.tif
- neotropics.dbf
- neotropics.prj
- neotropics.shp
- neotropics.shx
- Spatial_pattern_plant_richness_Nicaragua.R
