# Supplementary material for: Using museum specimens to estimate broad-scale species richness: Exploring the performance of individual-based and spatially explicit rarefaction
Source: PLoS One. 2018 Oct 31;13(10):e0204484. doi: 10.1371/journal.pone.0204484 (PMC6209151; doi:10.1371/journal.pone.0204484)
Supplement: S4 Appendix — (ZIP) [file pone.0204484.s004.zip › Spatial_pattern_plant_richness_Nicaragua.R]

####################################################################################################################################
#
# INTRODUCTION
#
# A) What does this script do?
# This script produces simulations of spatial patterns of species diversity on the spatial dimension of Nicaragua, based on a
# version of the continuum model of McGill and Collins (2003, A unified theory for macroecology based on spatial patterns of
# abundance. Evol. Ecol. Res. 5: 469�492). See related versions of the continuum model in Gauch & Whittaker (1972, Coencline
# simulation. Ecology 53: 446�451) and McGill (2011, Towards a unification of unified theories of biodiversity. Ecol. Lett. 13:
# 627�642). 
#
# 
####################################################################################################################################

####################################################################################################################################
#Preliminaries: load packages, create equal area Neotropics spatial extent 
####################################################################################################################################

#packages needed
library(sp)
library(rgdal)
library(raster)

#read the Nicaragua raster mask and examine its properties
setwd("path_to_working_directory/Masks")

#Read in country mask file and examine
Nicaragua.mask.0 <- raster("mask0_gadm_10kmBuffer_2015July23.tif")
class(Nicaragua.mask.0)
extent(Nicaragua.mask.0)
res(Nicaragua.mask.0) #this is the resolution of the mask
crs(Nicaragua.mask.0)
plot(Nicaragua.mask.0)

#create, and examine the properties of, an equal-area Nicaragua raster mask; 
#this mask is created using the  Lambert Azimuthal equal-area projection,
#and 1000 m x 1000 m (or 1 km x 1 km) resolution
#crs arguements for lat_0 is obtained as the mean of xmin and xmax, while lon_0 is the mean of ymin and ymax

Nicaragua.mask.0.laea <- projectRaster(Nicaragua.mask.0, crs="+proj=laea +lat_0=12.86667 +lon_0=-84.84166", res=c(1000,1000))
class(Nicaragua.mask.0.laea)
extent(Nicaragua.mask.0.laea)
res(Nicaragua.mask.0.laea) #make sure the resolution is as intended
crs(Nicaragua.mask.0.laea)
plot(Nicaragua.mask.0.laea)

#read in neotropics shapefile into a SpatialPolygonsDataFrame"
setwd("path_to_file/Neotropicsshapefiles")
neotropics <- readOGR(dsn=getwd(), layer="neotropics")
class(neotropics)
extent(neotropics)
crs(neotropics)
plot(neotropics)

#project the neotropics "SpatialPolygonsDataFrame"
#using the Lambert Azimuthal equal-area projection,
#and examine the properties of the resulting "SpatialPolygonsDataFrame"
neotropics.laea <- spTransform(neotropics, crs(Nicaragua.mask.0.laea))
class(neotropics.laea)
plot(neotropics.laea)
axis(1)
axis(2)
#make sure that the projected "SpatialPolygonsDataFrame" aligns with the
#respective Nicaragua raster (that has a Lambert Azimuthal equal-area projection)
plot(Nicaragua.mask.0.laea, add=T)

#Create vectors defining spatial domain for Nicaragua
cellsofNicaragua <- cellsFromExtent(Nicaragua.mask.0.laea, Nicaragua.mask.0.laea, expand=FALSE)

#define the bidimensional spatial domain as the xy coordinates for cells within Nicaragua extent
s1.s2 <- xyFromCell(Nicaragua.mask.0.laea, cellsofNicaragua, spatial=FALSE)
str(s1.s2)
class(s1.s2)

s1.s2 <- cbind(s1.s2, cellsofNicaragua)
head(s1.s2)


#select only points in Nicaragua land area within spatial extent
s1s2 <- SpatialPoints(s1.s2[,c(1,2)], proj4string=crs(Nicaragua.mask.0.laea), bbox = NULL)
inNica <- which(!is.na(extract(Nicaragua.mask.0.laea, s1s2))==TRUE)
head(inNica)
length(inNica)
class(inNica)

s1.s2 <- s1.s2[inNica,]

str(s1.s2)

plot(Nicaragua.mask.0.laea)
points(s1.s2[,c(1,2)]) # confirmed s1.s2 is equivalent to only the Nicaragua land area

#remove objects not useful below
rm(neotropics)
rm(s1s2)
rm(inNica)
rm(Nicaragua.mask.0)
rm(cellsofNicaragua)


####################################################################################################################################
#Simulation: Spatial richness pattern in Nicaragua 
####################################################################################################################################
#Details: simulation is run in group/batch; in each group distributions of 100 species are simulated and saved
#We ran 150 groups because our experiment was designed to have a total species richness of 15000 species across Nicaragua.
#To determine appropriate parameters for the simulation, we ran preliminary simulations and tried different combinations of 
#parameter values, until a valid combination was found. 
#To run other groups/batches, change group number only.


#Group 1

NMAX.mean <- 18
NMAX.sd <- 5
v.mean <- 5
v.sd <- 4
group <- 1

#Create objects to store simulated data
Mu.data <- vector(mode="list", length=100)
names(Mu.data) <- (1:100)+(100*(group-1))
NMAX.data <- rep(NA, times=100)
names(NMAX.data) <- (1:100)+(100*(group-1))
v.data <- rep(NA, times=100)
names(v.data) <- (1:100)+(100*(group-1))
occurrence.data <- vector(mode="list", length=100)
names(occurrence.data) <- (1:100)+(100*(group-1))


#Create plot to keep track of progress of the simulation
plot(s1.s2[,c(1,2)], asp=1, col="transparent", xlab="Spatial dimension 1", ylab="Spatial dimension 2", cex.lab=1.5, cex.axis=1.5)
plot(Nicaragua.mask.0.laea, add=T)
dev.new()
plot(c(0,168), c(0,100), xlab="Simulation hours", ylab="Species", cex.axis=1.5, pch=19, col="red")
start.time <- Sys.time()
while (min(unlist(lapply(occurrence.data, length)))<1)
{
	Mu1 <- runif(1, min=extent(neotropics.laea)[1], max=extent(neotropics.laea)[2])  
	Mu2 <- runif(1, min=extent(neotropics.laea)[3], max=extent(neotropics.laea)[4])
	Mu1and2 <- SpatialPoints(matrix(c(Mu1, Mu2), nrow=1), proj4string=crs(neotropics.laea), bbox = NULL)
	
	#Check to make sure center of species range falls on land in the neotropics
	if(as.vector(is.na(over(Mu1and2, neotropics.laea, returnList = FALSE)[4]))== "TRUE")next 
	
	NMAX <- rlnorm(n=1, meanlog = 18, sdlog = 5)
	v <- rlnorm(n=1, meanlog = 5, sdlog = 4)
	occurrences <- NMAX*exp(-((s1.s2[,1]-Mu1)^2 + (s1.s2[,2]-Mu2)^2)/(2*v))
	if(max(occurrences)<=1) next
	occurrences[occurrences < 1] <- NA
	i <- match(0, unlist(lapply(occurrence.data, length)))
	occurrence.data[[i]] <- matrix(cbind(s1.s2[!is.na(occurrences),3], occurrences[!is.na(occurrences)]), nrow=length(occurrences[!is.na(occurrences)]))
    	rm(occurrences)
	Mu.data[[i]] <- c(Mu1, Mu2)
	NMAX.data[i] <- NMAX
	v.data[i] <- v 
	dev.set(2)
	points(as.data.frame(s1.s2)[match(occurrence.data[[i]],s1.s2[,3]), c(1,2)], xlim=c(extent(Nicaragua.mask.0.laea)[1], extent(Nicaragua.mask.0.laea)[2]), ylim=c(extent(Nicaragua.mask.0.laea)[3], extent(Nicaragua.mask.0.laea)[4]),type="p", col=colours()[sample(1:length(colours()), 1)])
	dev.set(3)
	points(difftime(Sys.time(), start.time, units="hours"), i)#keep track of time it takes for species to populate area of interest (Nicaragua spatial extent)
}

Sys.time() - start.time 

#Export output from simulation

setwd("path_to_working_directory/Output")
save(Mu.data, file=paste("Mu.data_NMAX-LN-", NMAX.mean,"-",NMAX.sd,"_","v-LN-",v.mean,"-",v.sd,"_MU-UNI","_GP", group, "_", format(Sys.time(), "%d%b%Y_%H%M%S"),".RData", sep=""))
save(v.data, file=paste("v.data_NMAX-LN-", NMAX.mean,"-",NMAX.sd,"_","v-LN-",v.mean,"-",v.sd,"_MU-UNI","_GP", group, "_", format(Sys.time(), "%d%b%Y_%H%M%S"),".RData", sep=""))
save(NMAX.data, file=paste("NMAX.data_NMAX-LN-", NMAX.mean,"-",NMAX.sd,"_","v-LN-",v.mean,"-",v.sd,"_MU-UNI","_GP", group, "_", format(Sys.time(), "%d%b%Y_%H%M%S"),".RData", sep=""))
save(occurrence.data, file=paste("occ_NMAX-LN-", NMAX.mean,"-",NMAX.sd,"_","v-LN-",v.mean,"-",v.sd,"_MU-UNI","_GP", group, "_", format(Sys.time(), "%d%b%Y_%H%M%S"),".RData", sep=""))
