# Supplementary material for: Using museum specimens to estimate broad-scale species richness: Exploring the performance of individual-based and spatially explicit rarefaction
Source: PLoS One. 2018 Oct 31;13(10):e0204484. doi: 10.1371/journal.pone.0204484 (PMC6209151; doi:10.1371/journal.pone.0204484)
Supplement: S5 Appendix — R code and data files for simulating experiments A, B, and C. (ZIP) [file pone.0204484.s005.zip]

Archive with 7 entries (7 files):
- Computer_experiments_A_B_C.R
- Gridsofinterest_1km_nested_in_larger_resolutions_2016Sept7.RData
- mask0_gadm_10kmBuffer_2015July23.tif
- SADdata_All150gps_2016Sept9.RData
- specimen_year_month_day2016Sept7.csv
- specimens.per.cell_1km_2018Aug30.RData
- Specimens_gridsofinterest_2016Sept7.RData
