# Supplementary material for: Using museum specimens to estimate broad-scale species richness: Exploring the performance of individual-based and spatially explicit rarefaction
Source: PLoS One. 2018 Oct 31;13(10):e0204484. doi: 10.1371/journal.pone.0204484 (PMC6209151; doi:10.1371/journal.pone.0204484)
Supplement: S5 Appendix — R code and data files for simulating experiments A, B, and C. (ZIP) [file pone.0204484.s005.zip › Computer_experiments_A_B_C.R]

####################################################################################################################################
#
# INTRODUCTION
#
# A) What does this script do?
# This script produces simulations of the computer simulation experiments described in 'Using museum specimens to estimate 
#broad-scale species richness: exploring the performance of individual-based and spatially explicit rarefaction' (Osazuwa-Peters et al. (2018)). 
# Each experiment preserved to different degrees four aspects of the data on specimens from Nicaragua:  
# i. the spatial pattern of plant richness across Nicaragua, ii. number of specimens within each sampling unit, 
# iii. spatial distribution of the collecting localities of specimens within sampling units, and iv. species detectability.
# Species detectability was defined as the relationship between the probability of collecting a given species at a site (i.e., a 1 x 1 km grid cell) 
# and the relative abundance of that species at the site. Find details in the Computer simulation experiments sub-section of the methods section in 
# Osazuwa-Peters et al. 2018 (PlosOne). 
####################################################################################################################################

####################################################################################################################################
#Preliminaries: load packages, create equal area Neotropics spatial extent 
####################################################################################################################################


#Load in packages
library(sp)
library(raster)
library(rgdal)
library(MASS)
library(reshape)

#set the working directory
setwd("path_to_working_directory/Masks") 
setwd("C:/Users/oosazuwa-peters/Documents/WorkAtHome/MOBOT/Rarefaction/Revisions/Rscript/Mask")

#read the mask
Nicaragua.mask.0 <- raster("mask0_gadm_10kmBuffer_2015July23.tif")

#create a raster by projecting the mask using
#a Lambert Azimuthal equal-area projection, and a resolution
#of 1000 m x 1000 m (or 1 km x 1 km):
Nicaragua.mask.0.laea <- projectRaster(Nicaragua.mask.0, crs="+proj=laea +lat_0=12.86667 +lon_0=-84.84166", res=c(1000,1000))
res(Nicaragua.mask.0.laea) #make sure the resolution is as intended
plot(Nicaragua.mask.0.laea) #plot the raster

#Create vectors defining spatial domain for Nicaragua

cellsofNicaragua <- cellsFromExtent(Nicaragua.mask.0.laea, extent(Nicaragua.mask.0.laea), expand=FALSE)
#define the bidimensional spatial domain as the xy coordinates for cells within Nicaragua extent
s1.s2 <- xyFromCell(Nicaragua.mask.0.laea, cellsofNicaragua, spatial=FALSE)
str(s1.s2)
class(s1.s2)

s1.s2 <- cbind(s1.s2, cellsofNicaragua)

head(s1.s2)

#select only points in Nicaragua land area within spatial extent
s1s2 <- SpatialPoints(s1.s2[,c(1,2)], proj4string=crs(Nicaragua.mask.0.laea), bbox = NULL)
inNica <- which(!is.na(extract(Nicaragua.mask.0.laea, s1s2))==TRUE)
head(inNica)
length(inNica)
class(inNica)

s1.s2 <- s1.s2[inNica,]
str(s1.s2)

# confirm that s1.s2 is equivalent to only the Nicaragua land area
plot(Nicaragua.mask.0.laea)
points(s1.s2[,c(1,2)]) 

#########################
#Read in relevant files #
#########################
#There are five necessary files for this script to run.
#The files provided are for sample size (n) = 200 specimens
#For any other value of n, equivalent files will need to be created using that value of n. 

#1. Read in specimen chronology file (this file has dates for when specimens were collected)
ymd <- read.table("specimen_year_month_day2016Sept7.csv", header=T, sep=",")

ymd <- read.table("path_to_files/specimen_year_month_day2016Sept7.csv", header=T, sep=",")
str(ymd)
Mean.Year2 <- ymd[,1]
Mean.Month2 <- ymd[,2]
Mean.Day2 <- ymd[,3]

#File is a data frame with four columns;
#column 1 contains the mean year, column 2 the mean month, and column 3 the mean day of collection for a given specimen

#head of specimen chronology file
# Mean.Year2 Mean.Month2 Mean.Day2
#1       1984           7       7.0
#2       1983           4      15.5
#3       1984           7       7.0
#4       1983           4      15.5
#5       1983           3      16.0
#6       1984           6       1.0


#2. Read in file with number of specimens in each 1 x 1 km grid cell
load("specimens.per.cell_1km_2018Aug30.RData") 


#3. Read in file with grids of interest and number of specimens within each grid at three larger spatial scales
grids.of.interest <- get(load("Specimens_gridsofinterest_2016Sept7.RData"))
str(grids.of.interest)
#File is a list with three elements; each element contains for a given spatial scale the number of specimens within each grid cell of interest (i.e., with specimens) 

#Structure of file:
#List of 3
# $ grids.of.interest_5km  : int [1:150(1d)] 243 244 310 635 366 301 1020 257 856 233 ...
#  ..- attr(*, "dimnames")=List of 1
#  .. ..$ specimen.mask.cell.id_5km: chr [1:150] "1264" "1393" "2026" "2286" ...
# $ grids.of.interest_50km : int [1:56(1d)] 547 1653 1219 1490 236 713 2892 753 1361 1213 ...
#  ..- attr(*, "dimnames")=List of 1
#  .. ..$ specimen.mask.cell.id_50km: chr [1:56] "9" "20" "21" "23" ...
# $ grids.of.interest_100km: int [1:22(1d)] 1653 1403 2424 9138 6767 10035 1604 1802 17878 17473 ...
#  ..- attr(*, "dimnames")=List of 1
#  .. ..$ specimen.mask.cell.id_100km: chr [1:22] "3" "4" "5" "9" ...

#head of first element of list:
#specimen.mask.cell.id_5km
#1264 1393 2026 2286 2288 2549 
# 243  244  310  635  366  301 

#4. Read in cells of interest file
cellsofint1km <- get(load("Gridsofinterest_1km_nested_in_larger_resolutions_2016Sept7.RData"))
str(cellsofint1km)
#File is a list with three elements; each element is a dataframe for a given spatial scale (i.e., 5km, 50km, and 100km)
#the dataframe contains four columns:
#columns 1 and 2 contain x and y coordinates for a given specimen  
#column 3 indicates the 1 x 1 km grid cell within which this specimen occurs
#column 4 indicates the larger spatial scale within which the 1 x 1 km grid cell is nested, i.e., for element 1 it specifies the 5x5 km grid cell within which the specimen falls in


#Structure of file:
#List of 3
# $ cellsofinterest_5km  :'data.frame':  3628 obs. of  4 variables:
#  ..$ x           : num [1:3628] 93588 94588 95588 96588 97588 ...
#  ..$ y           : num [1:3628] 210294 210294 210294 210294 210294 ...
#  ..$ GridID_1x1km: num [1:3628] 29851 29852 29853 29854 29855 ...
#  ..$ GridID_5x5km: num [1:3628] 1264 1264 1264 1264 1264 ...
# $ cellsofinterest_50km :'data.frame':  104797 obs. of  4 variables:
#  ..$ x             : num [1:104797] 120588 121588 122588 118588 119588 ...
#  ..$ y             : num [1:104797] 231294 231294 231294 230294 230294 ...
#  ..$ GridID_1x1km  : num [1:104797] 16144 16145 16146 16796 16797 ...
#  ..$ GridID_50x50km: num [1:104797] 9 9 9 9 9 9 9 9 9 9 ...
# $ cellsofinterest_100km:'data.frame':  130176 obs. of  4 variables:
#  ..$ x               : num [1:130176] 150588 151588 152588 153588 154588 ...
#  ..$ y               : num [1:130176] 249294 249294 249294 249294 249294 ...
#  ..$ GridID_1x1km    : num [1:130176] 4402 4403 4404 4405 4406 ...
#  ..$ GridID_100x100km: num [1:130176] 5 5 5 5 5 5 5 5 5 5 ...

#head of first element of list
#            x        y GridID_1x1km GridID_5x5km
#2990 93587.77 210294.1        29851         1264
#2991 94587.77 210294.1        29852         1264
#2992 95587.77 210294.1        29853         1264
#2993 96587.77 210294.1        29854         1264
#2994 97587.77 210294.1        29855         1264
#3164 93587.77 209294.1        30505         1264


#5. Read in species abundance distribution (SADs) data from simulation of spatial pattern of plant richness in Nicaragua
load("SADdata_All150gps_2016Sept9.RData")
head(SAD.data)
tail(SAD.data)

#File is a list of 130419 elements, corresponding to the number of 1 x 1 km grid cells in Nicaragua land area
#Each list element consists of two columns; the id of species that occur within a given grid cell, and their abundance

#structure of SAD.data
#List of 130419
# $ : num [1:11, 1:2] 10534 12816 13056 13343 1330 ...
#  ..- attr(*, "dimnames")=List of 2
#  .. ..$ : NULL
#  .. ..$ : chr [1:2] "" "ABD.data"
# $ : num [1:11, 1:2] 10534 12816 13056 13343 1330 ...
#  ..- attr(*, "dimnames")=List of 2
#  .. ..$ : NULL
#  .. ..$ : chr [1:2] "" "ABD.data"

#head of first element in the data
#                ABD.data
#[1,] 10534 7.237969e+07
#[2,] 12816 1.429381e+02
#[3,] 13056 5.970612e+02
#[4,] 13343 7.948504e+09
#[5,]  1330 2.351487e+03
#[6,]  2973 1.611356e+04

#Create a single vector indicating the number of species within each 1x1 km grid cell 
hist(sapply(SAD.data, nrow))#Distribution of number of species within each 1 x 1 km grid cell
length(unique(unlist(lapply(SAD.data,"[", ,1))))#Number of unique species in SAD
names(SAD.data) <- s1.s2[,3] #Assign names to each 1 x 1 km grid cell 


####################################################################################################################################
#Computer simulation experiment: A
####################################################################################################################################
#Random sampling from grid cells of interest, analogous to the assumption of random collections for individual-based rarefaction
#Using a list with 3 elements, one for each scenario for a given combination of resolution and sample size (n) e.g. n=200 at 5x5km

Randomspecimencollection <- vector(mode="list", length=length(grids.of.interest))
names(Randomspecimencollection) <- c("200_5x5km", "200_50x50km", "200_100x100km")

start.time <- Sys.time()
for (i in 1:length(grids.of.interest))
{
	goi <- grids.of.interest[[i]]
	coi <- cellsofint1km[[i]]
	plot(Nicaragua.mask.0.laea,  main=paste("Random specimen collection at", names(Randomspecimencollection[i])))
	specimen_collectpoint.data <- vector(mode="list", length=length(goi))
	names(specimen_collectpoint.data) <- names(goi)

	for (j in 1: length(goi))
	{
		relevantcells <- subset(coi,coi[,4] %in% names(goi[j]))
		collectionpoints <- sample(relevantcells[,3], size = as.numeric(goi[j]), replace=T)
		specimencollect.data <- vector(length=length(collectionpoints))
		specimen.coord <- matrix(c(NA,NA),ncol=2, nrow=length(collectionpoints))

		for (k in 1:length(collectionpoints))
		{
			#Reduce SAD only to that of 1x1km grid cell of interest
			relevantSAD <- SAD.data[match(collectionpoints[k],names(SAD.data))] 
			#From SAD for that grid cell, randomly choose individual with probability for each species equal to relative abundance in the grid cell
			specimencollect.data[k] <- sample(data.frame(relevantSAD)[,1], size=1, prob=data.frame(relevantSAD)[,2]) 
			specimen.coord[k,] <- as.numeric(relevantcells[relevantcells[,3] %in% collectionpoints[k],c(1,2)])		
		} 
		specimen_collectpoint.data[[j]] <- cbind(specimen.coord, collectionpoints, specimencollect.data) #collate sampling collection point and specimen collected together
		points(s1.s2[which(s1.s2[,3] %in% collectionpoints),1], s1.s2[which(s1.s2[,3] %in% collectionpoints),2])
	}
	Randomspecimencollection[[i]] <- specimen_collectpoint.data
}

Sys.time() - start.time 

setwd("path_to_working_directory/Output/Botanicalcollections")
save(Randomspecimencollection, file=paste("ExptA_randomspecimencollection", format(Sys.time(), "%d%b%Y_%H%M%S"),".RData", sep="")) #Add date and time 

####################################################################################################################################
#Computer simulation experiment: B
####################################################################################################################################
#spatially explicit sampling from grid cells of interest, analogous to the assumption of aggregated sampling activity and species distribution for spatially explicit rarefaction
#Using a list with 3 elements, one for each scenario of resolution and n e.g. n=200 at 5x5km

Constrainedspecimencollection <- vector(mode="list", length=length(grids.of.interest))
names(Constrainedspecimencollection) <- c("200_5x5km", "200_50x50km", "200_100x100km")

#i represents each resolution and n value

start.time <- Sys.time()

for (i in 1:length(grids.of.interest))
{
	goi <- grids.of.interest[[i]] 
	coi <- cellsofint1km[[i]]
	plot(Nicaragua.mask.0.laea,  main=paste("Constrained random specimen collection at", names(Constrainedspecimencollection[i])))
	specimen_collectpoint.data <- vector(mode="list", length=length(goi))
	names(specimen_collectpoint.data) <- names(goi)
	#j represents different grid cells
	
	#inactivate this line of code for i > 1 so that R does not repeatedly open a new window
	if(i < 2) {dev.new()} 
	for (j in 1: length(goi))
	{
		relevantcells <- subset(coi,coi[,4] %in% names(goi[j]))
		accesspoint <- relevantcells[which(relevantcells[,3]==sample(x=relevantcells[,3], size=1)),c(1,2)]
		
		#same as number of specimens collected in each coarse resolution grid cell in observed dataset
		v.collectingpoints <- matrix(ncol=2, nrow=as.numeric(goi[j]))  
		collectingsigma <- matrix(c(500^2,0,0,500^2), nrow=2, ncol=2)
		increase.collectingsigma <- 1.5625 
		x.range <- range(relevantcells[,1]) + c(-500, +500)
		y.range <- range(relevantcells[,2]) + c(-500, +500)
		#k represents different points where specimens are collected
		dev.set(3)
		plot(relevantcells[,1], relevantcells[,2], xlim=c(min(relevantcells[,1]) - 1000, max(relevantcells[,1]) + 1000), ylim=c(min(relevantcells[,2]) - 1000, max(relevantcells[,2]) + 1000), main = paste("Grid cell", j))
		abline(v=x.range[1], h=y.range[1], col="blue", lty=2, lwd=2)
		abline(v=x.range[2], h=y.range[2], col="blue", lty=2, lwd=2)

		k = 1
		while(k <= as.numeric(goi[j]))
		{
			almform <- (2 * 500* increase.collectingsigma  * (k - 1)+(1.5625*(k-1))^2)
			coll.point <- mvrnorm(n=1, mu=as.numeric(accesspoint),Sigma=collectingsigma + matrix(c(almform, 0, 0, almform), byrow=FALSE,ncol=2,nrow=2)) 
			if(coll.point[1] < x.range[1] | coll.point[1] > x.range[2] | coll.point[2] < y.range[1] | coll.point[2] > y.range[2]) next
			if(is.na(Nicaragua.mask.0.laea[cellFromXY(Nicaragua.mask.0.laea, coll.point)]) == TRUE) next
			dev.set(3)
			points(coll.point[1],coll.point[2], ylim=y.range, xlim=x.range, col=colours()[sample(1:length(colours()), 1)], pch=19)
			v.collectingpoints[k,] <- coll.point
			k <- k + 1
		}
		#summary(v.collectingpoints) #Make sure there are no NAs

		specimencollect.data <- vector(length=nrow(v.collectingpoints))
		
		#Obtain cell ID for grid cell within which collection point falls
		cellid.collpoint <- cellFromXY(Nicaragua.mask.0.laea, v.collectingpoints) 
		#summary(cellid.collpoint)

		for (k in 1:length(cellid.collpoint))
		{
			relevantSAD <- SAD.data[[match(cellid.collpoint[k],as.numeric(names(SAD.data)))]] #Reduce SAD only to that of 1x1km grid cell of interest
			
			#From SAD for that grid cell, randomly choose individual with probability for each species equal to relative abundance in the grid cell
			specimencollect.data[k] <- sample(data.frame(relevantSAD)[,1], size=1, prob=data.frame(relevantSAD)[,2]) 
		} 
		
		#collate sampling collection point and specimen collected together and store this information for  jth grid cell of interest
		specimen_collectpoint.data[[j]] <- cbind(v.collectingpoints, cellid.collpoint, specimencollect.data) 
		dev.set(2)
		points(specimen_collectpoint.data[[j]][,1], specimen_collectpoint.data[[j]][,2], pch=19, col="red")
	}
	Constrainedspecimencollection[[i]] <- specimen_collectpoint.data
}

Sys.time() - start.time 

setwd("path_to_working_directory/Output/Botanicalcollections")
save(Constrainedspecimencollection, file=paste("ExptB_Spatiallyexplicit_specimencollection", format(Sys.time(), "%d%b%Y_%H%M%S"),".RData", sep="")) #Add date and time 


####################################################################################################################################
#Computer simulation experiment: C
####################################################################################################################################
#Sampling from grid cells of interest as observed in data set

As.observed.specimencollection <- vector(mode="list", length=length(grids.of.interest))
names(As.observed.specimencollection) <- c("200_5x5km", "200_50x50km","200_100x100km")

start.time <- Sys.time()

for (i in 1:length(grids.of.interest))
{
	goi <- grids.of.interest[[i]]
	coi <- cellsofint1km[[i]]

	specdata <- vector(mode="list", length=length(goi))
	names(specdata) <- names(goi)
	plot(Nicaragua.mask.0.laea,  main=paste("As observed specimen collection at", names(As.observed.specimencollection[i])))

	for (j in 1: length(goi))
	{
		relevantcells <- subset(coi, coi[,4] %in% as.numeric(names(goi[j])))
		no.specimens <- specimens.per.cell_1km[as.numeric(names(specimens.per.cell_1km)) %in% relevantcells[,3]]
		
		#check to make sure that total number of specimens collected is as observed
		if(sum(no.specimens)!= goi[[j]])stop 
		collectionpoints <- data.frame(relevantcells[relevantcells[,3] %in% as.numeric(names(no.specimens)),],no.specimens) 
		
		#geographical coordinates for each specimen within a 1x1 km gridcell
		collectionpoints_geo <- specimeninfo[specimeninfo[,1] %in% collectionpoints[,3],] 
				
		specimencollect.data <- vector(mode='list', length=length(collectionpoints[,3]))

		for (k in 1:length(collectionpoints[,3]))
		{
	        #Reduce SAD only to that of 1x1km grid cell of interest	
			relevantSAD <- SAD.data[match(collectionpoints[k,3],names(SAD.data))] 
			
			#From SAD for that grid cell, randomly choose individual with probability for each species equal to relative abundance in the grid cell
			specimencollect.data[[k]] <- sample(data.frame(relevantSAD)[,1], size=collectionpoints[[k,5]], prob=data.frame(relevantSAD)[,2], replace=T) 
		}
		
		#create new data frame containing specimens collected, grid ID of collection points, and geographical coordinates of collection points and order chronologically
		specimen_collectpoint.data <- data.frame(untable(collectionpoints, num=collectionpoints[,5])[,3], unlist(specimencollect.data))
		specimen_collectpoint.data <- data.frame(collectionpoints_geo, specimen_collectpoint.data[match(collectionpoints_geo[,1],specimen_collectpoint.data[,1]),])
		colnames(specimen_collectpoint.data) <- c("specimen.mask.cell.id", "LongitudeDecimal", "LatitudeDecimal","GridID", "specimencollected")
		points(specimen_collectpoint.data[,2], specimen_collectpoint.data[,3], col="blue", pch=19)

		#Determine chronological order of specimen collection
		chrono.o <- order(Mean.Year2[specimen.mask.cell.id %in% specimen_collectpoint.data[,1]],
		Mean.Month2[specimen.mask.cell.id %in% specimen_collectpoint.data[,1]],
		Mean.Day2[specimen.mask.cell.id %in% specimen_collectpoint.data[,1]]) 		
		
		specdata[[j]] <- specimen_collectpoint.data[chrono.o,]
		
		
	}
	As.observed.specimencollection[[i]] <- specdata
}

Sys.time() - start.time 

setwd("path_to_working_directory/Output/Botanicalcollections")
save(As.observed.specimencollection, file=paste("ExptC_As.observed.specimencollection", format(Sys.time(), "%d%b%Y_%H%M%S"),".RData", sep="")) #Add date and time 
