# Supplementary material for: Using museum specimens to estimate broad-scale species richness: Exploring the performance of individual-based and spatially explicit rarefaction
Source: PLoS One. 2018 Oct 31;13(10):e0204484. doi: 10.1371/journal.pone.0204484 (PMC6209151; doi:10.1371/journal.pone.0204484)
Supplement: S5 Appendix — R code and data files for simulating experiments A, B, and C. (ZIP) [file pone.0204484.s005.zip › specimen_year_month_day2016Sept7.csv]

Mean.Year2	Mean.Month2	Mean.Day2
1	1984	7	7
2	1983	4	15.5
3	1984	7	7
4	1983	4	15.5
5	1983	3	16
6	1984	6	1
7	1983	4	15.5
8	1984	6	1
9	1983	3	16
10	1983	4	15.5
11	1983	4	15.5
12	1983	3	16
13	1983	3	16
14	1984	6	30
15	1983	4	15.5
16	1983	3	16
17	1983	3	16
18	1983	3	16
19	1983	4	15.5
20	1984	1	4
21	1982	4	22
22	1982	12	21
23	1984	1	3
24	1984	1	4
25	1984	1	4
26	1947	7	15
27	1979	4	13
28	1979	4	18
29	1985	1	9
30	1985	1	18
31	1985	1	16
32	1984	2	13
33	1984	5	22
34	1984	10	26
35	1984	8	10
36	1984	12	12
37	1984	8	10
38	1984	10	26
39	1984	10	26
40	1983	9	15
41	1983	9	15
42	1984	8	12
43	1984	5	23
44	1984	9	23
45	1985	4	19
46	1984	2	8
47	1984	9	23
48	1984	8	9
49	1984	5	24
50	1984	12	14
51	1984	2	8
52	1984	5	1
53	1984	5	1
54	1984	2	8
55	1984	2	8
56	1984	10	29
57	1984	5	1
58	1984	10	25
59	1984	9	19
60	1985	5	24
61	1985	5	24
62	1985	5	24
63	1985	5	24
64	1985	5	24
65	1985	5	24
66	1985	5	24
67	1985	5	24
68	1985	1	25
69	1982	7	28
70	1984	2	23
71	1982	11	18
72	1982	7	30
73	1984	2	10
74	1984	2	10
75	1984	5	10
76	1983	11	18
77	1983	11	18
78	1983	11	29
79	1982	11	15
80	1983	11	15.5
81	1985	5	24
82	1985	5	24
83	1985	5	24
84	1985	5	24
85	1985	5	24
86	1985	5	24
87	1985	5	24
88	1985	5	24
89	1985	5	24
90	1985	5	24
91	1985	5	26
92	1985	5	26
93	1985	5	26
94	1985	5	26
95	1985	5	26
96	1985	5	26
97	1985	5	26
98	1985	5	26
99	1985	5	26
100	1985	5	26
101	1985	5	29
102	1985	5	29
103	1985	6	1
104	1985	6	1
105	1985	6	1
106	1981	6	10.5
107	1966	3	13
108	1893	2.5	17.5
109	1947	5	24
110	1979	3	18
111	1978	2	24
112	1975	10	16
113	1972	7	29
114	1978	5	3
115	1978	3	8
116	1980	3	14
117	1982	8	28
118	1982	10	10
119	1982	10	26
120	1982	8	28
121	1982	9	14
122	1982	9	14
123	1982	11	15
124	1982	8	29
125	1982	10	26
126	1982	8	29
127	1983	2	8
128	1982	11	17
129	1982	8	29
130	1982	9	14
131	1983	7	2
132	1983	1	7
133	1982	3	4
134	1984	3	1
135	1982	3	4
136	1982	3	4
137	1984	1	6
138	1982	2	25
139	1982	2	25
140	1984	3	1
141	1982	1	21
142	1983	1	7
143	1982	6	14
144	1982	9	16
145	1982	2	25
146	1982	2	25
147	1982	9	16
148	1982	2	25
149	1984	3	21
150	1982	2	25
151	1982	9	16
152	1982	2	25
153	1982	8	15
154	1982	3	4
155	1982	10	28
156	1982	5	6
157	1982	10	28
158	1982	10	28
159	1982	10	28
160	1982	10	28
161	1982	9	25
162	1984	1	20
163	1982	10	16
164	1982	8	18
165	1982	10	28
166	1982	10	28
167	1982	10	28
168	1983	11	18
169	1982	8	28
170	1982	10	16
171	1983	1	11
172	1982	10	28
173	1984	8	23.5
174	1982	10	26
175	1982	11	24
176	1983	9	1
177	1983	9	1
178	1983	8	17
179	1983	8	17
180	1983	8	21
181	1983	8	21
182	1979	9	5
183	1981	2	2
184	1980	5	14
185	1979	3	18
186	1981	2	2
187	1981	2	2
188	1980	5	14
189	1979	3	18
190	1980	7	2
191	1979	2	28
192	1979	3	18
193	1979	3	18
194	1979	2	28
195	1979	2	28
196	1980	5	14
197	1979	9	5
198	1979	9	5
199	1979	2	28
200	1979	3	18
201	1979	3	18
202	1979	3	18
203	1980	7	2
204	1981	2	2
205	1981	2	2
206	1980	5	14
207	1981	5	26
208	1979	3	18
209	1979	2	28
210	1981	6	30
211	1979	3	9
212	1979	3	19
213	1980	5	15
214	1981	3	28
215	1980	5	15
216	1980	5	15
217	1981	5	26
218	1980	5	15
219	1980	5	15
220	1981	5	26
221	1980	5	15
222	1980	5	15
223	1981	5	26
224	1979	3	9
225	1980	5	15
226	1980	5	15
227	1979	3	19
228	1979	9	8
229	1979	3	9
230	1981	5	26
231	1979	3	9
232	1981	5	26
233	1979	4	13
234	1979	3	19
235	1979	4	13
236	1979	3	19
237	1979	9	8
238	1979	4	13
239	1979	3	19
240	1979	4	13
241	1979	3	19
242	1979	3	9
243	1982	7	8
244	1979	3	19
245	1979	3	19
246	1979	3	19
247	1979	3	19
248	1982	7	8
249	1979	4	13
250	1982	7	8
251	1979	4	13
252	1982	7	8
253	1979	4	13
254	1979	4	13
255	1982	7	8
256	1979	4	13
257	1982	2	26
258	1979	4	13
259	1983	8	28
260	1979	4	13
261	1979	3	19
262	1980	5	15
263	1983	8	28
264	1979	4	13
265	1979	3	19
266	1979	4	13
267	1979	3	19
268	1980	4	27
269	1979	3	19
270	1979	3	19
271	1980	5	15
272	1979	4	14
273	1979	9	8
274	1979	4	14
275	1979	4	14
276	1979	3	20
277	1983	8	31
278	1981	5	28
279	1979	4	14
280	1983	8	31
281	1981	5	28
282	1979	4	14
283	1979	4	14
284	1981	5	28
285	1979	4	14
286	1983	8	31
287	1979	4	14
288	1982	7	10
289	1979	3	22
290	1980	5	15
291	1979	4	14
292	1980	5	15
293	1980	5	15
294	1979	4	14
295	1979	4	14
296	1979	4	14
297	1979	4	14
298	1980	5	15
299	1980	5	15
300	1979	4	16
301	1980	9	3
302	1979	4	16
303	1979	4	16
304	1979	4	16
305	1979	4	16
306	1979	4	16
307	1979	4	16
308	1979	4	16
309	1979	4	16
310	1979	4	16
311	1979	4	16
312	1979	4	16
313	1979	4	16
314	1981	2	13
315	1979	3	10
316	1979	4	10
317	1982	7	13
318	1979	4	16
319	1979	4	10
320	1980	5	16
321	1980	5	16
322	1979	4	16
323	1981	2	13
324	1979	4	10
325	1982	7	13
326	1982	7	13
327	1982	7	13
328	1982	7	13
329	1980	5	16
330	1980	5	16
331	1981	2	13
332	1981	2	13
333	1981	2	13
334	1981	5	30
335	1980	5	16
336	1980	5	16
337	1980	4	27
338	1980	11	7
339	1981	5	30
340	1981	2	13
341	1981	2	13
342	1980	5	16
343	1980	11	7
344	1982	7	15
345	1982	7	15
346	1981	5	30
347	1979	4	18
348	1980	11	7
349	1979	4	18
350	1979	4	18
351	1982	7	16
352	1980	11	7
353	1981	5	30
354	1979	4	18
355	1979	4	18
356	1979	4	18
357	1982	2	26
358	1982	7	16
359	1981	5	30
360	1981	5	30
361	1979	4	18
362	1981	2	12
363	1979	4	18
364	1979	4	18
365	1979	4	18
366	1979	4	18
367	1980	9	30
368	1979	4	10
369	1979	4	10
370	1979	4	10
371	1981	3	28
372	1982	2	26
373	1979	4	13
374	1979	4	13
375	1979	4	13
376	1982	7	17
377	1980	1	15
378	1979	2	27
379	1982	7	17
380	1979	2	27
381	1979	4	13
382	1982	2	21
383	1980	10	7
384	1979	2	27
385	1979	2	27
386	1979	4	13
387	1979	4	13
388	1979	4	13
389	1980	10	7
390	1979	2	27
391	1979	4	13
392	1979	4	13
393	1979	2	27
394	1979	2	27
395	1979	2	27
396	1979	4	13
397	1979	4	13
398	1979	4	13
399	1983	8	17
400	1979	3	10
401	1979	10	19
402	1979	4	15
403	1979	10	19
404	1979	10	19
405	1980	1	17
406	1979	4	15
407	1979	10	19
408	1980	1	17
409	1979	4	15
410	1979	10	19
411	1980	1	17
412	1979	10	19
413	1979	4	15
414	1979	4	15
415	1979	2	27
416	1979	4	15
417	1979	4	15
418	1979	4	15
419	1979	4	15
420	1979	4	15
421	1980	1	17
422	1979	3	10
423	1979	10	19
424	1979	10	19
425	1980	12	27
426	1979	10	19
427	1979	4	17
428	1979	10	19
429	1982	2	26
430	1979	4	17
431	1979	4	17
432	1980	12	27
433	1979	10	19
434	1979	10	19
435	1979	10	19
436	1979	4	17
437	1979	10	19
438	1981	2	15
439	1981	2	15
440	1979	10	19
441	1979	10	19
442	1979	3	10
443	1979	10	19
444	1981	6	9
445	1979	3	10
446	1980	1	19
447	1980	1	19
448	1980	1	19
449	1980	9	11
450	1980	1	19
451	1981	2	15
452	1980	9	11
453	1981	2	15
454	1981	2	15
455	1982	8	11
456	1979	10	19
457	1980	9	30
458	1982	8	11
459	1979	4	17
460	1980	1	19
461	1979	2	27
462	1979	4	17
463	1980	1	19
464	1980	1	19
465	1980	1	19
466	1981	2	15
467	1980	1	19
468	1980	1	19
469	1980	11	24
470	1979	3	10
471	1980	11	24
472	1980	1	20
473	1980	1	20
474	1979	4	22
475	1980	7	13
476	1982	8	12
477	1980	7	13
478	1982	8	13
479	1979	4	22
480	1982	2	26
481	1979	4	22
482	1979	4	22
483	1980	11	24
484	1979	4	22
485	1979	4	22
486	1982	8	13
487	1979	4	22
488	1979	4	22
489	1979	4	22
490	1980	11	24
491	1979	3	10
492	1980	11	24
493	1980	11	24
494	1979	4	22
495	1982	2	26
496	1979	2	27
497	1982	8	13
498	1981	2	20
499	1984	6	22.5
500	1979	2	27
501	1979	4	22
502	1979	4	22
503	1982	8	13
504	1979	4	22
505	1979	2	27
506	1979	2	27
507	1979	2	27
508	1979	4	22
509	1979	4	22
510	1979	4	22
511	1981	7	29
512	1982	2	26
513	1980	1	20
514	1979	3	2
515	1981	7	29
516	1981	7	29
517	1982	2	26
518	1981	7	29
519	1981	2	20
520	1981	2	20
521	1980	1	20
522	1981	2	20
523	1981	2	20
524	1980	10	7
525	1980	9	16
526	1980	3	14
527	1980	3	14
528	1980	3	14
529	1980	3	14
530	1982	2	26
531	1980	3	14
532	1981	8	5
533	1980	3	14
534	1981	2	20
535	1980	3	14
536	1980	9	16
537	1980	3	14
538	1981	2	20
539	1981	2	20
540	1979	3	2
541	1980	3	14
542	1980	3	14
543	1980	1	20
544	1982	2	26
545	1980	1	20
546	1980	3	14
547	1980	3	14
548	1980	1	20
549	1980	3	14
550	1980	1	20
551	1980	9	16
552	1982	2	26
553	1983	8	5
554	1980	9	16
555	1980	9	16
556	1980	9	16
557	1980	1	20
558	1980	1	20
559	1980	9	16
560	1980	3	14
561	1982	9	26
562	1980	9	16
563	1980	10	7
564	1980	3	15
565	1984	10.5	16
566	1980	10	7
567	1981	8	5
568	1981	8	5
569	1984	10.5	16
570	1981	8	5
571	1980	9	16
572	1982	7	4
573	1980	9	16
574	1982	9	26
575	1980	10	7
576	1980	3	15
577	1981	8	5
578	1980	9	16
579	1981	2	23
580	1980	10	7
581	1980	3	15
582	1981	2	23
583	1980	3	15
584	1980	1	24
585	1983	8	5
586	1981	2	23
587	1980	1	24
588	1980	10	7
589	1983	8	5
590	1980	3	15
591	1980	1	24
592	1983	8	5
593	1980	3	15
594	1980	10	7
595	1980	1	24
596	1980	1	24
597	1979	3	10
598	1980	1	24
599	1982	10	1
600	1980	10	7
601	1980	12	2
602	1979	3	2
603	1979	3	2
604	1979	3	2
605	1979	3	2
606	1979	3	2
607	1979	3	10
608	1979	3	2
609	1979	3	2
610	1979	3	2
611	1979	3	2
612	1980	1	24
613	1981	6	8
614	1981	6	10.5
615	1979	3	2
616	1980	1	24
617	1981	6	10.5
618	1981	6	10.5
619	1983	8	30
620	1979	3	2
621	1980	12	2
622	1981	6	11
623	1980	9	23
624	1979	3	10
625	1981	6	8
626	1982	9	28
627	1981	4	7
628	1981	6	10.5
629	1981	6	11
630	1982	11	29
631	1981	6	10.5
632	1981	8	19
633	1979	3	10
634	1981	6	10.5
635	1983	8	30
636	1980	3	16
637	1981	6	11
638	1979	3	3
639	1981	6	8
640	1983	8	30
641	1980	3	16
642	1981	6	11
643	1981	6	8
644	1983	8	30
645	1980	12	8
646	1981	6	10.5
647	1982	11	30
648	1983	8	30
649	1982	2	6
650	1980	3	16
651	1981	6	10.5
652	1981	6	8
653	1980	12	8
654	1980	3	16
655	1981	6	11
656	1983	8	30
657	1981	6	10.5
658	1980	12	8
659	1980	3	16
660	1981	6	8
661	1981	6	10.5
662	1983	8	30
663	1982	2	6
664	1981	6	10.5
665	1982	9	28
666	1980	12	8
667	1981	6	10.5
668	1984	9	15
669	1980	12	8
670	1979	3	3
671	1981	6	8
672	1979	3	3
673	1981	6	7
674	1984	11.5	16
675	1980	3	16
676	1981	6	10.5
677	1981	6	10.5
678	1982	2	26
679	1980	3	16
680	1981	6	10.5
681	1980	12	8
682	1981	6	10.5
683	1982	2	6
684	1979	3	3
685	1981	6	11
686	1983	8	30
687	1981	6	8
688	1980	9	23
689	1981	6	11
690	1983	6	3
691	1980	9	23
692	1981	6	8
693	1980	12	8
694	1980	3	17
695	1981	6	10.5
696	1979	3	3
697	1981	6	11
698	1981	6	8
699	1983	8	30
700	1982	2	26
701	1980	3	17
702	1981	6	11
703	1984	11.5	16
704	1980	3	17
705	1981	6	10.5
706	1979	3	3
707	1981	6	8
708	1980	3	17
709	1981	6	10.5
710	1979	3	3
711	1981	6	10.5
712	1982	6	5
713	1981	6	11
714	1983	6	3
715	1982	2	6
716	1979	3	3
717	1981	6	10.5
718	1981	6	8
719	1982	2	6
720	1979	3	3
721	1981	6	10.5
722	1979	3	3
723	1981	6	8
724	1979	3	3
725	1981	6	8
726	1979	3	3
727	1981	6	11
728	1981	6	10.5
729	1981	8	19
730	1979	3	3
731	1981	6	8
732	1984	11.5	16
733	1981	6	11
734	1982	2	6
735	1981	6	11
736	1981	8	19
737	1981	6	10.5
738	1981	8	19
739	1980	9	24
740	1981	6	11
741	1980	9	24
742	1981	6	10.5
743	1981	8	19
744	1982	10	31
745	1982	2	6
746	1980	3	3
747	1982	10	31
748	1982	12	1
749	1982	10	31
750	1982	2	6
751	1980	9	24
752	1980	9	24
753	1984	11.5	16
754	1982	2	6
755	1980	9	24
756	1982	6	23
757	1981	9	3
758	1980	9	24
759	1980	3	17
760	1980	9	24
761	1980	9	24
762	1980	3	17
763	1983	12	10
764	1980	3	17
765	1982	2	6
766	1980	9	25
767	1982	2	6
768	1984	10	11
769	1981	9	3
770	1982	2	6
771	1982	12	4
772	1981	4	7
773	1982	2	6
774	1982	12	4
775	1981	12	17
776	1982	2	6
777	1980	5	4
778	1980	3	4
779	1980	5	4
780	1982	2	21
781	1983	12	18
782	1981	9	3
783	1982	12	4
784	1980	3	4
785	1981	9	3
786	1980	5	4
787	1982	2	6
788	1980	5	4
789	1984	10.5	16
790	1982	2	7
791	1980	6	19
792	1984	10.5	16
793	1980	6	19
794	1980	6	19
795	1980	1	31
796	1980	1	31
797	1982	2	7
798	1980	1	31
799	1980	5	4
800	1980	5	4
801	1980	5	4
802	1983	12	28
803	1982	2	7
804	1980	10	7
805	1982	2	7
806	1981	9	14
807	1980	1	31
808	1984	7	30
809	1980	1	31
810	1980	1	31
811	1980	1	31
812	1983	12	29
813	1980	10	7
814	1980	1	31
815	1980	1	31
816	1980	10	7
817	1980	5	10
818	1980	5	10
819	1980	5	10
820	1982	2	7
821	1980	5	10
822	1980	5	10
823	1984	10.5	16
824	1980	5	10
825	1982	2	7
826	1980	1	31
827	1980	5	10
828	1980	5	10
829	1980	9	25
830	1980	5	10
831	1980	9	25
832	1980	9	25
833	1980	9	25
834	1980	9	25
835	1982	2	7
836	1981	3	24
837	1982	2	7
838	1981	9	14
839	1980	3	17
840	1981	4	8
841	1982	2	7
842	1981	9	14
843	1980	9	25
844	1980	9	25
845	1979	3	3
846	1980	3	18
847	1981	3	24
848	1982	2	7
849	1980	9	25
850	1981	3	24
851	1982	10	23
852	1980	3	18
853	1980	3	18
854	1980	3	18
855	1982	9	6
856	1982	9	6
857	1979	3	3
858	1980	3	18
859	1981	9	14
860	1980	3	18
861	1980	3	18
862	1981	11	5
863	1979	3	3
864	1981	11	5
865	1979	3	3
866	1982	9	6
867	1979	3	3
868	1980	12	11
869	1982	2	8
870	1982	2	8
871	1980	3	19
872	1980	12	11
873	1981	11	5
874	1980	12	11
875	1979	3	4
876	1981	3	25
877	1981	3	25
878	1981	11	5
879	1981	3	25
880	1979	3	4
881	1980	3	19
882	1981	3	25
883	1982	2	8
884	1979	3	10
885	1981	3	25
886	1980	3	19
887	1979	3	4
888	1981	3	25
889	1981	3	25
890	1980	6	19
891	1981	3	25
892	1981	3	25
893	1980	9	26
894	1979	3	4
895	1980	9	26
896	1980	9	26
897	1980	9	26
898	1980	9	26
899	1980	9	26
900	1980	9	26
901	1980	2	21
902	1981	3	25
903	1981	3	25
904	1982	2	12
905	1980	6	19
906	1980	2	21
907	1980	2	21
908	1981	3	25
909	1980	2	21
910	1981	3	25
911	1982	9	16
912	1981	12	3
913	1981	12	3
914	1979	3	5
915	1980	6	19
916	1981	3	26
917	1981	3	26
918	1981	3	26
919	1981	3	26
920	1981	3	26
921	1980	2	21
922	1981	12	3
923	1980	2	21
924	1980	2	21
925	1981	3	26
926	1980	2	21
927	1980	12	28
928	1981	3	26
929	1982	3	5
930	1980	2	21
931	1981	12	4
932	1981	12	4
933	1979	3	9
934	1979	3	9
935	1980	2	21
936	1980	2	21
937	1982	3	5
938	1979	3	9
939	1979	3	9
940	1980	6	20
941	1980	6	20
942	1980	2	21
943	1980	6	20
944	1980	6	20
945	1979	3	9
946	1980	9	30
947	1980	3	2
948	1981	4	8
949	1982	3	5
950	1980	7	2
951	1980	7	2
952	1980	7	2
953	1980	9	30
954	1980	7	2
955	1980	7	2
956	1980	9	30
957	1980	9	30
958	1981	3	27
959	1982	3	5
960	1980	7	2
961	1980	10	7
962	1980	10	7
963	1982	3	5
964	1981	4	9
965	1982	3	5
966	1980	5	24
967	1981	3	27
968	1981	4	9
969	1981	4	9
970	1980	5	24
971	1982	3	5
972	1981	4	9
973	1982	3	5
974	1980	3	13
975	1980	7	2
976	1982	3	5
977	1982	3	5
978	1980	5	24
979	1982	3	5
980	1982	3	5
981	1980	7	24
982	1980	12	28
983	1982	3	5
984	1982	3	5
985	1982	3	5
986	1982	3	5
987	1982	3	5
988	1980	7	24
989	1982	3	5
990	1980	7	24
991	1980	7	24
992	1982	1	23
993	1980	7	24
994	1980	5	10
995	1980	7	24
996	1980	7	24
997	1980	5	25
998	1980	7	24
999	1980	5	25
1000	1980	3	13
1001	1980	3	13
1002	1980	7	25
1003	1980	7	2
1004	1980	7	25
1005	1980	5	25
1006	1980	5	25
1007	1981	1	20
1008	1980	7	25
1009	1981	1	20
1010	1981	1	20
1011	1980	7	25
1012	1981	3	27
1013	1980	7	25
1014	1983	1	7
1015	1981	12	17
1016	1980	5	25
1017	1980	5	25
1018	1980	7	2
1019	1980	3	13
1020	1980	5	25
1021	1980	12	29
1022	1980	5	25
1023	1980	5	25
1024	1980	5	25
1025	1981	3	27
1026	1983	1	8
1027	1981	1	20
1028	1980	5	25
1029	1980	5	25
1030	1980	5	25
1031	1980	5	25
1032	1980	5	25
1033	1982	2	21
1034	1979	3	11
1035	1981	3	27
1036	1981	7	18
1037	1982	2	21
1038	1981	9	20
1039	1982	3	7
1040	1979	3	11
1041	1982	10	23
1042	1982	10	23
1043	1982	3	7
1044	1979	3	11
1045	1982	12	26
1046	1982	10	23
1047	1982	3	7
1048	1981	3	27
1049	1982	10	23
1050	1979	3	11
1051	1982	10	23
1052	1981	9	20
1053	1982	2	21
1054	1982	2	4
1055	1982	3	7
1056	1980	3	14
1057	1981	7	25
1058	1979	3	11
1059	1981	7	25
1060	1979	3	11
1061	1979	3	11
1062	1981	7	18
1063	1981	7	18
1064	1982	3	7
1065	1979	3	11
1066	1981	9	20
1067	1981	7	18
1068	1982	2	21
1069	1979	3	11
1070	1981	7	18
1071	1980	7	28
1072	1981	7	25
1073	1982	2	5
1074	1982	3	7
1075	1981	12	24
1076	1982	3	7
1077	1979	3	11
1078	1981	12	24
1079	1980	3	14
1080	1982	9	13
1081	1980	7	28
1082	1981	9	23
1083	1980	7	25
1084	1983	2	24
1085	1982	12	29
1086	1981	2	16
1087	1982	12	29
1088	1982	3	7
1089	1980	12	30
1090	1982	9	13
1091	1983	1	8
1092	1981	9	23
1093	1981	12	24
1094	1982	2	21
1095	1979	3	11
1096	1982	12	29
1097	1979	3	11
1098	1981	9	23
1099	1979	3	11
1100	1982	9	13
1101	1981	9	23
1102	1982	3	7
1103	1981	9	23
1104	1982	2	2
1105	1981	9	23
1106	1981	9	23
1107	1981	2	16
1108	1983	2	25
1109	1982	3	7
1110	1981	9	23
1111	1981	2	16
1112	1981	9	23
1113	1982	3	7
1114	1981	12	26
1115	1981	2	16
1116	1980	3	14
1117	1981	12	26
1118	1980	3	14
1119	1985	3	20
1120	1983	1	8
1121	1983	1	18
1122	1979	3	12
1123	1984	6	20
1124	1981	4	14
1125	1981	8	5
1126	1981	4	14
1127	1981	10	27
1128	1981	4	14
1129	1983	8	9
1130	1979	3	12
1131	1981	8	5
1132	1979	3	12
1133	1982	9	14
1134	1981	4	14
1135	1981	11	6
1136	1981	4	14
1137	1981	8	5
1138	1981	4	14
1139	1981	12	26
1140	1980	7	28
1141	1981	8	5
1142	1981	8	5
1143	1981	3	10
1144	1980	7	28
1145	1982	11	5
1146	1980	12	30
1147	1982	11	5
1148	1984	7	24
1149	1981	3	10
1150	1979	3	12
1151	1981	12	26
1152	1981	9	28
1153	1981	3	10
1154	1983	2	26
1155	1981	3	11
1156	1983	2	2
1157	1981	12	26
1158	1983	2	2
1159	1981	11	6
1160	1979	3	12
1161	1983	2	26
1162	1981	4	14
1163	1983	2	26
1164	1980	7	28
1165	1981	8	4
1166	1980	7	28
1167	1981	8	4
1168	1979	3	12
1169	1981	8	4
1170	1981	4	14
1171	1981	8	4
1172	1981	4	14
1173	1982	9	16
1174	1983	2	2
1175	1982	9	16
1176	1981	4	14
1177	1981	8	7
1178	1979	3	12
1179	1979	3	12
1180	1981	8	7
1181	1981	4	14
1182	1981	12	27
1183	1981	4	14
1184	1981	11	6
1185	1981	8	7
1186	1980	4	15
1187	1981	4	14
1188	1983	1	19
1189	1984	2	23
1190	1982	3	19
1191	1979	3	12
1192	1981	8	7
1193	1981	3	27
1194	1983	1	19
1195	1981	8	7
1196	1982	3	19
1197	1979	3	12
1198	1981	12	28
1199	1983	2	5
1200	1982	9	17
1201	1982	9	17
1202	1982	2	21
1203	1982	9	17
1204	1982	3	19
1205	1983	2	5
1206	1981	11	10
1207	1983	1	21
1208	1981	3	12
1209	1981	4	14
1210	1983	9	15
1211	1983	3	1
1212	1980	7	30
1213	1981	4	14
1214	1983	3	1
1215	1981	1	14
1216	1981	11	10
1217	1981	4	14
1218	1983	3	1
1219	1982	2	25
1220	1983	1	21
1221	1981	1	14
1222	1983	1	21
1223	1983	2	5
1224	1983	1	21
1225	1983	2	5
1226	1983	3	1
1227	1984	2	24
1228	1980	4	16
1229	1983	9	15
1230	1980	4	16
1231	1981	4	14
1232	1983	9	15
1233	1983	9	15
1234	1980	7	30
1235	1981	4	14
1236	1981	12	28
1237	1982	9	17
1238	1980	5	25
1239	1981	4	14
1240	1981	12	28
1241	1981	4	14
1242	1982	9	17
1243	1981	4	14
1244	1982	9	17
1245	1982	9	17
1246	1980	5	25
1247	1981	4	14
1248	1982	9	17
1249	1981	4	14
1250	1983	1	21
1251	1981	8	17
1252	1980	5	25
1253	1981	9	28
1254	1980	4	16
1255	1981	1	14
1256	1981	11	11
1257	1981	1	14
1258	1981	9	28
1259	1982	6	22
1260	1984	2	26
1261	1980	4	16
1262	1981	9	28
1263	1980	4	16
1264	1982	6	22
1265	1982	9	17
1266	1982	6	22
1267	1982	9	17
1268	1982	6	22
1269	1984	2	27
1270	1982	6	22
1271	1981	11	11
1272	1981	1	14
1273	1982	9	17
1274	1982	6	22
1275	1984	8	30.5
1276	1981	1	14
1277	1982	9	17
1278	1981	1	14
1279	1982	9	17
1280	1980	9	30
1281	1981	8	29
1282	1981	1	14
1283	1983	10	2
1284	1982	6	22
1285	1982	9	18
1286	1981	1	14
1287	1982	9	18
1288	1982	9	18
1289	1982	3	4
1290	1981	1	14
1291	1981	8	29
1292	1981	9	28
1293	1980	4	16
1294	1983	2	5
1295	1982	9	18
1296	1981	1	14
1297	1982	11	28
1298	1981	11	12
1299	1982	4	6
1300	1979	3	12
1301	1981	11	13
1302	1981	8	29
1303	1981	3	12
1304	1982	10	5
1305	1980	5	11
1306	1980	4	17
1307	1983	3	31
1308	1981	11	13
1309	1981	9	30
1310	1980	3	2
1311	1982	10	5
1312	1981	3	13
1313	1980	4	17
1314	1983	10	23
1315	1980	4	17
1316	1983	2	11
1317	1981	3	13
1318	1981	8	31
1319	1982	4	19
1320	1979	3	13
1321	1984	9	21
1322	1979	3	13
1323	1984	9	21
1324	1979	3	13
1325	1984	9	21
1326	1981	8	31
1327	1979	3	13
1328	1981	11	13
1329	1979	3	13
1330	1983	2	3
1331	1979	3	13
1332	1982	10	15
1333	1979	3	13
1334	1982	10	15
1335	1979	3	13
1336	1981	8	31
1337	1980	9	30
1338	1981	6	25
1339	1981	6	25
1340	1981	6	25
1341	1980	8	3
1342	1981	5	11
1343	1981	6	25
1344	1982	4	19
1345	1979	3	13
1346	1981	6	25
1347	1980	4	18
1348	1981	11	14
1349	1982	2	21
1350	1981	6	25
1351	1980	4	18
1352	1981	8	31
1353	1979	3	13
1354	1981	6	25
1355	1982	1	4
1356	1982	4	19
1357	1979	3	13
1358	1981	6	25
1359	1984	9	21
1360	1982	4	19
1361	1981	6	25
1362	1982	4	19
1363	1981	5	11
1364	1982	1	4
1365	1980	4	18
1366	1981	9	7
1367	1982	10	15
1368	1981	12	16
1369	1982	1	4
1370	1981	1	28
1371	1981	6	25
1372	1982	4	22
1373	1981	6	25
1374	1980	10	24
1375	1984	3	20
1376	1982	4	22
1377	1981	6	25
1378	1982	4	22
1379	1981	6	25
1380	1982	4	22
1381	1979	3	13
1382	1982	10	15
1383	1981	9	29
1384	1981	1	28
1385	1982	10	15
1386	1979	3	14
1387	1976	10	1
1388	1981	11	16
1389	1976	9	26
1390	1982	10	15
1391	1922	3	9
1392	1981	10	21
1393	1867	3	28
1394	1981	6	25
1395	1974	5	26
1396	1981	9	13
1397	1979	2	1
1398	1990	9	3
1399	1981	6	25
1400	1980	9	30
1401	1981	6	25
1402	1979	2	1
1403	1981	6	25
1404	1982	10	15
1405	1982	10	15
1406	1981	5	15
1407	1981	10	22
1408	1981	5	15
1409	1983	1	19
1410	1981	5	15
1411	1983	2	12
1412	1981	1	28
1413	1983	2	12
1414	1981	1	28
1415	1979	2	1
1416	1981	10	22
1417	1981	7	1
1418	1981	10	22
1419	1981	5	15
1420	1979	3	9
1421	1983	2	12
1422	1979	3	16
1423	1983	2	12
1424	1979	3	16
1425	1981	7	1
1426	1990	9	3
1427	1981	7	1
1428	1990	9	3
1429	1981	7	1
1430	1981	7	1
1431	1980	8	20
1432	1981	9	13
1433	1981	9	13
1434	1990	10	7
1435	1982	12	23
1436	1980	8	20
1437	1979	2	1
1438	1981	9	13
1439	1979	3	16
1440	1981	7	1
1441	1982	12	23
1442	1980	5	14
1443	1979	2	1
1444	1982	12	23
1445	1979	2	1
1446	1981	9	13
1447	1979	2	1
1448	1983	2	22
1449	1979	2	1
1450	1981	7	10
1451	1982	2	2
1452	1980	8	20
1453	1979	3	16
1454	1982	12	25
1455	1981	1	29
1456	1982	12	25
1457	1979	2	1
1458	1981	7	10
1459	1979	3	16
1460	1982	2	2
1461	1981	9	13
1462	1980	8	20
1463	1981	7	13
1464	1981	5	15
1465	1980	10	24
1466	1982	12	25
1467	1981	9	13
1468	1980	8	20
1469	1982	2	2
1470	1980	8	20
1471	1981	7	13
1472	1981	7	13
1473	1980	8	20
1474	1980	10	24
1475	1982	12	25
1476	1979	2	1
1477	1981	12	23
1478	1981	10	24
1479	1981	5	15
1480	1979	3	16
1481	1983	1	18
1482	1981	12	23
1483	1981	1	29
1484	1981	12	23
1485	1979	3	16
1486	1981	9	13
1487	1981	9	13
1488	1980	8	20
1489	1982	2	2
1490	1980	5	14
1491	1982	10	23
1492	1980	8	20
1493	1982	10	23
1494	1980	8	20
1495	1983	2	23
1496	1979	3	16
1497	1981	9	20
1498	1979	3	16
1499	1981	9	20
1500	1982	10	23
1501	1979	3	16
1502	1981	9	20
1503	1979	3	16
1504	1982	10	23
1505	1982	10	23
1506	1980	5	14
1507	1981	12	24
1508	1980	5	14
1509	1982	10	23
1510	1980	5	14
1511	1981	7	25
1512	1982	7	2
1513	1982	12	26
1514	1982	12	26
1515	1982	2	21
1516	1980	5	14
1517	1980	5	14
1518	1979	8	29
1519	1982	7	2
1520	1980	7	2
1521	1979	8	29
1522	1990	12	1
1523	1979	8	29
1524	1979	8	29
1525	1982	2	21
1526	1979	2	28
1527	1979	8	29
1528	1979	2	28
1529	1981	1	30
1530	1979	2	28
1531	1991	9	4
1532	1981	6	24
1533	1979	2	28
1534	1979	2	28
1535	1980	5	14
1536	1979	8	29
1537	1979	3	16
1538	1980	5	14
1539	1980	5	14
1540	1980	5	14
1541	1980	5	14
1542	1979	8	29
1543	1979	8	29
1544	1980	10	28
1545	1980	10	28
1546	1980	9	30
1547	1980	10	28
1548	1979	2	28
1549	1980	10	28
1550	1980	3	3
1551	1980	10	28
1552	1980	5	14
1553	1980	10	28
1554	1979	2	28
1555	1980	10	28
1556	1980	10	28
1557	1980	10	28
1558	1980	10	28
1559	1981	5	26
1560	1979	3	18
1561	1980	10	28
1562	1979	3	18
1563	1980	10	28
1564	1981	5	26
1565	1991	10	6
1566	1981	5	26
1567	1980	5	14
1568	1979	2	28
1569	1979	9	5
1570	1979	2	28
1571	1979	9	5
1572	1983	8	30
1573	1983	9	1
1574	1983	9	21
1575	1983	9	14
1576	1983	9	23
1577	1983	9	8
1578	1983	9	23
1579	1983	9	8
1580	1983	9	14
1581	1983	9	14
1582	1983	9	23
1583	1983	9	14
1584	1983	8	30
1585	1983	8	30
1586	1983	9	14
1587	1983	9	14
1588	1983	9	14
1589	1983	9	7
1590	1983	8	30
1591	1983	9	7
1592	1983	9	14
1593	1983	9	23
1594	1983	8	27
1595	1983	9	14
1596	1983	9	23
1597	1983	2	11
1598	1984	10	3
1599	1984	11.5	16
1600	1982	9	30
1601	1982	2	8
1602	1990	9	3
1603	1978	3	8
1604	1987	3	14
1605	1981	11	11
1606	1981	11	14
1607	1984	3	9
1608	1984	1	20
1609	1984	4	5
1610	1985	1	10
1611	1984	5	22
1612	1984	5	25
1613	1984	5	25
1614	1982	5	2
1615	1985	1	6
1616	1982	5	6
1617	1985	1	23
1618	1985	5	24
1619	1984	1	4
1620	1984	1	5
1621	1985	5	24
1622	1985	5	26
1623	1985	9	16
1624	1982	10	23
1625	1983	2	25
1626	1985	2	12
1627	1981	8	5
1628	1980	5	14
1629	1984	2	23
1630	1980	5	14
1631	1984	2	26
1632	1984	9	12
1633	1980	5	15
1634	1984	3	10
1635	1979	3	19
1636	1982	12	1
1637	1979	3	22
1638	1983	2	11
1639	1979	4	16
1640	1984	10	2
1641	1981	2	13
1642	1985	7	9.5
1643	1982	12	22
1644	1979	4	15
1645	1984	10	12
1646	1980	7	13
1647	1984	1	11
1648	1982	10	1
1649	1984	1	13
1650	1980	3	16
1651	1982	2	2
1652	1980	3	3
1653	1982	2	2
1654	1981	3	24
1655	1983	2	11
1656	1981	3	26
1657	1983	2	23
1658	1981	3	26
1659	1983	2	23
1660	1982	3	5
1661	1982	2	2
1662	1980	7	26
1663	1982	10	23
1664	1980	3	4
1665	1982	10	23
1666	1981	4	9
1667	1982	10	23
1668	1980	7	2
1669	1980	5	25
1670	1980	5	25
1671	1982	2	25
1672	1980	4	27
1673	1980	8	20
1674	1980	5	14
1675	1982	9	28
1676	1983	8	30
1677	1982	9	28
1678	1982	10	31
1679	1983	12	10
1680	1983	9	17
1681	1983	4	15.5
1682	1981	6	25
1683	1982	12	21
1684	1983	5	22
1685	1982	10	15
1686	1983	2	11
1687	1982	12	21
1688	1984	10	4
1689	1984	10	4
1690	1983	6	9
1691	1984	1	11
1692	1984	3	24
1693	1982	12	23
1694	1983	9	14
1695	1984	12	4
1696	1982	12	25
1697	1983	4	28
1698	1984	4	26
1699	1983	6	30
1700	1983	5	25
1701	1982	10	23
1702	1982	9	5
1703	1982	2	4
1704	1983	8	30
1705	1981	10	24
1706	1983	5	25
1707	1982	12	26
1708	1983	5	25
1709	1983	8	30
1710	1983	9	23
1711	1983	9	12
1712	1983	6	3
1713	1983	8	30
1714	1982	6	5
1715	1983	9	23
1716	1982	6	5
1717	1961	3	24
1718	1983	12	8
1719	1983	9	23
1720	1983	12	8
1721	1983	9	15
1722	1982	6	12
1723	1983	12	9
1724	1983	12	9
1725	1983	12	11
1726	1984	5	20
1727	1986	2	22
1728	1986	2	22
1729	1985	1	28
1730	1983	12	27
1731	1983	12	27
1732	1983	12	27
1733	1982	7	4
1734	1983	8	5
1735	1982	4	22
1736	1985	5	24
1737	1985	5	25
1738	1985	5	26
1739	1985	5	24
1740	1985	5	29
1741	1985	5	29
1742	1985	5	29
1743	1984	5	10
1744	1983	4	30
1745	1983	4	15.5
1746	1983	4	15.5
1747	1984	7	10
1748	1984	8	30
1749	1983	8	7
1750	1982	11	25
1751	1984	2	9.5
1752	1984	5	12.5
1753	1984	6	15
1754	1984	1	19
1755	1982	10	10
1756	1984	7	17
1757	1984	7	17
1758	1984	7	17
1759	1983	11	10
1760	1984	1	20
1761	1982	11	24
1762	1984	3	28
1763	1984	3	28
1764	1984	3	28
1765	1984	3	28
1766	1984	3	28
1767	1982	9	13
1768	1983	7	23
1769	1984	1	27
1770	1984	1	3
1771	1984	1	4
1772	1984	7	17
1773	1984	1	3
1774	1984	1	3
1775	1984	1	4
1776	1984	1	4
1777	1984	1	19
1778	1984	6	13
1779	1984	1	19
1780	1984	1	6
1781	1984	4	27
1782	1984	2	13
1783	1984	9	21
1784	1984	8	9
1785	1985	4	17
1786	1984	9	21
1787	1984	3	4
1788	1984	8	12
1789	1984	9	23
1790	1985	4	19
1791	1984	4	24
1792	1984	6	14
1793	1984	2	8
1794	1985	6	2
1795	1984	5	24
1796	1984	9	24
1797	1984	9	24
1798	1984	2	9
1799	1984	10	30
1800	1984	5	1
1801	1984	5	25
1802	1985	1	16
1803	1984	1	19
1804	1984	1	19
1805	1983	8	17
1806	1984	1	20
1807	1983	3	3
1808	1984	1	20
1809	1984	3	28
1810	1983	1	21
1811	1983	8	20
1812	1982	5	11
1813	1983	5	26
1814	1982	5	10
1815	1983	10	6
1816	1984	12	11
1817	1984	3	3
1818	1983	3	1
1819	1984	10	20
1820	1982	5	6
1821	1984	1	18
1822	1984	1	18
1823	1985	1	23
1824	1983	3	2
1825	1984	1	20
1826	1980	10	28
1827	1979	4	13
1828	1981	3	28
1829	1979	4	14
1830	1980	5	10
1831	1979	4	15
1832	1980	1	19
1833	1981	2	20
1834	1980	10	7
1835	1982	8	30
1836	1981	2	20
1837	1982	9	26
1838	1980	3	16
1839	1981	8	19
1840	1981	4	8
1841	1980	9	30
1842	1980	5	10
1843	1981	3	27
1844	1982	2	21
1845	1981	11	5
1846	1982	9	6
1847	1981	3	25
1848	1982	9	6
1849	1982	9	16
1850	1979	3	5
1851	1979	3	5
1852	1980	5	10
1853	1980	5	10
1854	1982	3	5
1855	1982	3	5
1856	1980	3	2
1857	1982	3	5
1858	1981	4	9
1859	1983	9	1
1860	1980	7	24
1861	1980	5	25
1862	1982	1	23
1863	1982	1	23
1864	1980	5	10
1865	1982	2	21
1866	1981	4	10
1867	1980	3	14
1868	1982	3	7
1869	1980	12	30
1870	1903	1.5	2
1871	1949	4	21
1872	1974	5	26
1873	1977	1	7
1874	1967	3	9
1875	1976	1	7
1876	1973	11	29
1877	1965	1	15
1878	1963	1	14
1879	1963	1	10
1880	1982	3	7
1881	1982	3	7
1882	1980	4	15
1883	1981	4	14
1884	1983	8	27
1885	1981	3	12
1886	1981	4	14
1887	1982	2	25
1888	1982	3	19
1889	1980	9	30
1890	1982	10	9
1891	1981	3	12
1892	1982	3	4
1893	1981	5	11
1894	1982	3	10
1895	1990	12	1
1896	1990	9	3
1897	1980	7	2
1898	1981	1	29
1899	1981	1	30
1900	1990	12	1
1901	1983	5	22
1902	1991	9	4
1903	1979	2	28
1904	1982	12	26
1905	1982	12	26
1906	1984	12	28
1907	1983	1	19
1908	1982	12	26
1909	1982	2	4
1910	1984	5	5
1911	1984	5	31
1912	1984	2	17
1913	1982	9	13
1914	1985	1	25
1915	1985	2	8
1916	1983	2	11
1917	1982	12	26
1918	1983	8	9
1919	1983	2	26
1920	1984	7	26
1921	1985	3	22
1922	1983	2	26
1923	1982	9	17
1924	1982	9	17
1925	1982	9	17
1926	1984	2	26
1927	1984	8	30.5
1928	1984	3	24
1929	1982	9	17
1930	1984	6	15
1931	1983	3	31
1932	1984	12	27
1933	1983	3	29
1934	1983	3	29
1935	1983	3	29
1936	1983	3	29
1937	1984	3	10
1938	1983	10	23
1939	1983	10	23
1940	1983	10	23
1941	1983	2	3
1942	1983	4	2
1943	1983	2	10
1944	1982	12	21
1945	1980	11	13
1946	1980	11	26
1947	1983	11	10
1948	1984	3	28
1949	1971	2	24
1950	1971	3	24.5
1951	1983	3	16
1952	1983	1	21
1953	1983	6	18
1954	1982	2	6
1955	1980	12	10
1956	1982	11	15
1957	1981	1	26
1958	1983	11	18
1959	1983	1	11
1960	1981	1	28
1961	1980	8	15
1962	1991	9	4
1963	1982	1	19
1964	1984	1	6
1965	1982	11	15
1966	1983	2	10
1967	1983	12	1
1968	1981	2	2
1969	1983	6	14
1970	1982	10	21
1971	1980	11	7
1972	1984	1	17
1973	1980	5	29
1974	1984	1	25
1975	1980	6	5
1976	1983	9	6
1977	1980	11	13
1978	1982	3	31
1979	1981	3	13
1980	1982	4	19
1981	1982	3	10
1982	1980	9	1
1983	1983	11	15.5
1984	1979	9	5
1985	1983	12	10
1986	1984	8	9
1987	1985	4	17
1988	1982	10	10
1989	1982	5	13
1990	1981	2	2
1991	1982	11	18
1992	1983	1	16
1993	1980	1	17
1994	1980	11	24
1995	1982	3	4
1996	1982	10	9
1997	1983	1	7
1998	1980	3	2
1999	1984	3	21
[truncated: 124,947 more rows]
